# Supplementary material for: Identification of cuproptosis-related biomarkers in dilated cardiomyopathy and potential therapeutic prediction of herbal medicines
Source: Front Mol Biosci. 2023 Apr 24;10:1154920. doi: 10.3389/fmolb.2023.1154920 (PMC10165005; doi:10.3389/fmolb.2023.1154920)
Supplement: Supplementary file 1 [file Table2.XLSX]

## Sheet: CRGcluster C1 GO 
ONTOLOGY	ID	Description	GeneRatio	BgRatio	pvalue	p.adjust	qvalue	geneID	Count
BP	GO:0007156	homophilic cell adhesion via plasma membrane adhesion molecules	25/475	168/18800	9.2825e-13	3.59511e-09	3.46188e-09	PCDHGC4/DSC1/PCDHGB3/PCDHGC5/PCDHB8/FAT3/PCDHGB1/DSG1/PCDHB11/PCDHGA9/PCDHGB2/PCDHGA2/PCDHGA4/PCDHGA12/PLXNB3/PCDHGA10/PCDHGB4/PCDHGA1/PCDHGA6/PCDHGC3/PCDHGB7/PCDHGA11/PCDHGA3/PCDHGA5/PCDHGA8	25
BP	GO:0098742	cell-cell adhesion via plasma-membrane adhesion molecules	28/475	279/18800	5.88447e-10	1.13953e-06	1.0973e-06	PCDHGC4/DSC1/PCDHGB3/PCDHGC5/PCDHB8/FAT3/PCDHGB1/IL1RN/MIR221/DSG1/PCDHB11/PCDHGA9/PCDHGB2/PCDHGA2/IL1RAPL1/PCDHGA4/PCDHGA12/PLXNB3/PCDHGA10/PCDHGB4/PCDHGA1/PCDHGA6/PCDHGC3/PCDHGB7/PCDHGA11/PCDHGA3/PCDHGA5/PCDHGA8	28
BP	GO:0007204	positive regulation of cytosolic calcium ion concentration	23/475	325/18800	9.60632e-06	0.0124018	0.0119422	GLP1R/AVPR1A/SPINK1/P2RY1/P2RX3/CX3CR1/TRPV1/CXCL9/P2RY10/F2/NOS1/SLC8A3/P2RX7/ADRA1A/CCR4/NMB/GPR20/CIB2/ADRA1D/MIR208B/CAPN3/ITPR2/FKBP1B	23
BP	GO:0051480	regulation of cytosolic calcium ion concentration	24/475	356/18800	1.38857e-05	0.0134449	0.0129466	GLP1R/AVPR1A/SPINK1/P2RY1/P2RX3/CX3CR1/TRPV1/CXCL9/P2RY10/F2/NOS1/SLC8A3/P2RX7/ADRA1A/CCR4/NMB/GPR20/CIB2/ADRA1D/MIR208B/CAPN3/CLN3/ITPR2/FKBP1B	24
BP	GO:0072503	cellular divalent inorganic cation homeostasis	29/475	494/18800	2.51479e-05	0.0181105	0.0174394	GLP1R/AVPR1A/CCL13/SPINK1/P2RY1/P2RX3/CX3CR1/TRPV1/S100A8/CXCL9/P2RY10/F2/GRIK2/NOS1/SLC8A3/P2RX7/ADRA1A/CCR4/NMB/MT1E/GPR20/CCL11/CIB2/ADRA1D/MIR208B/CAPN3/CLN3/ITPR2/FKBP1B	29
BP	GO:0060078	regulation of postsynaptic membrane potential	13/475	131/18800	2.80565e-05	0.0181105	0.0174394	RGS7BP/P2RX3/GABRR2/TRPV1/GRIK2/SLC8A3/P2RX7/ADORA2A/S1PR2/GRIK3/SHANK1/GRIN3A/GABRB1	13
BP	GO:0006874	cellular calcium ion homeostasis	27/475	456/18800	4.12123e-05	0.0228022	0.0219572	GLP1R/AVPR1A/CCL13/SPINK1/P2RY1/P2RX3/CX3CR1/TRPV1/CXCL9/P2RY10/F2/GRIK2/NOS1/SLC8A3/P2RX7/ADRA1A/CCR4/NMB/GPR20/CCL11/CIB2/ADRA1D/MIR208B/CAPN3/CLN3/ITPR2/FKBP1B	27
BP	GO:0055074	calcium ion homeostasis	27/475	468/18800	6.411e-05	0.02831	0.0272608	GLP1R/AVPR1A/CCL13/SPINK1/P2RY1/P2RX3/CX3CR1/TRPV1/CXCL9/P2RY10/F2/GRIK2/NOS1/SLC8A3/P2RX7/ADRA1A/CCR4/NMB/GPR20/CCL11/CIB2/ADRA1D/MIR208B/CAPN3/CLN3/ITPR2/FKBP1B	27
BP	GO:0071318	cellular response to ATP	5/475	18/18800	6.57861e-05	0.02831	0.0272608	P2RY1/P2RX3/TRPV1/P2RX7/CIB2	5
BP	GO:0070098	chemokine-mediated signaling pathway	10/475	89/18800	8.23287e-05	0.0318859	0.0307043	CCL13/GPR75/CX3CR1/CCL26/ACKR1/PPBP/CXCL9/CCR4/CCL11/MPL	10
BP	GO:0002526	acute inflammatory response	11/475	113/18800	0.000136615	0.0481009	0.0463184	HP/MYLK3/TRPV1/S100A8/F2/FFAR2/NPY5R/DNASE1L3/HPR/C3/ASH1L	11
CC	GO:0097060	synaptic membrane	26/496	373/19594	3.50438e-06	0.00147534	0.00133904	RGS7BP/P2RY1/FOSL1/P2RX3/GABRR2/TRPV1/KCNA3/SLC4A8/GRIK2/ADORA2A/SHANK2/SSPN/ADRA1A/IL1RAPL1/SLC6A6/SCN10A/GRIK3/MUSK/SHANK1/IGSF9B/LRRTM2/UNC13A/GRIN3A/LRP4/CSPG5/GABRB1	26
CC	GO:0045211	postsynaptic membrane	20/496	271/19594	2.06601e-05	0.00434896	0.00394718	RGS7BP/P2RY1/GABRR2/TRPV1/KCNA3/GRIK2/ADORA2A/SHANK2/SSPN/ADRA1A/IL1RAPL1/SLC6A6/GRIK3/MUSK/SHANK1/IGSF9B/LRRTM2/GRIN3A/CSPG5/GABRB1	20
CC	GO:0042734	presynaptic membrane	12/496	143/19594	0.000286969	0.0363293	0.032973	RGS7BP/P2RY1/FOSL1/P2RX3/KCNA3/SLC4A8/GRIK2/ADORA2A/ADRA1A/SCN10A/GRIK3/UNC13A	12
CC	GO:0098982	GABA-ergic synapse	8/496	70/19594	0.000379866	0.0363293	0.032973	GABRR2/NRG1/ADRA1A/SLC6A6/IGSF9B/LRRTM2/CSPG5/GABRB1	8
CC	GO:0034706	sodium channel complex	5/496	26/19594	0.000431464	0.0363293	0.032973	SCN1A/SCN8A/GRIK2/SCN10A/GRIK3	5
MF	GO:0022836	gated channel activity	23/463	340/18410	1.83365e-05	0.00697451	0.00639204	SCN1A/CHRFAM7A/P2RX3/LRRC55/LRRC52/GABRR2/TRPV1/KCNA3/SCN8A/GRIK2/P2RX7/CLIC5/TMC1/KCNE2/SCN10A/GPR89B/GRIK3/ANO4/ITPR2/GRIN3A/PEX5L/FKBP1B/GABRB1	23
MF	GO:0005216	ion channel activity	27/463	442/18410	2.20016e-05	0.00697451	0.00639204	SCN1A/CHRFAM7A/SLC12A6/P2RX3/LRRC55/LRRC52/GABRR2/TRPV1/KCNA3/SCN8A/FXYD3/GRIK2/P2RX7/CLIC5/TMC1/KCNE2/SCN10A/SLC9C1/GPR89B/GRIK3/CALHM6/ANO4/ITPR2/GRIN3A/PEX5L/FKBP1B/GABRB1	27
MF	GO:0050786	RAGE receptor binding	4/463	10/18410	7.35231e-05	0.00892591	0.00818048	S100A12/S100A8/S100A4/S100A13	4
MF	GO:0015276	ligand-gated ion channel activity	13/463	145/18410	7.72854e-05	0.00892591	0.00818048	CHRFAM7A/P2RX3/GABRR2/TRPV1/GRIK2/P2RX7/KCNE2/GRIK3/ITPR2/GRIN3A/PEX5L/FKBP1B/GABRB1	13
MF	GO:0022834	ligand-gated channel activity	13/463	145/18410	7.72854e-05	0.00892591	0.00818048	CHRFAM7A/P2RX3/GABRR2/TRPV1/GRIK2/P2RX7/KCNE2/GRIK3/ITPR2/GRIN3A/PEX5L/FKBP1B/GABRB1	13
MF	GO:0005230	extracellular ligand-gated ion channel activity	9/463	73/18410	8.68062e-05	0.00892591	0.00818048	CHRFAM7A/P2RX3/GABRR2/TRPV1/GRIK2/P2RX7/GRIK3/GRIN3A/GABRB1	9
MF	GO:0015081	sodium ion transmembrane transporter activity	13/463	150/18410	0.000109274	0.00892591	0.00818048	SCN1A/SLC5A4/SCN8A/SLC4A8/SLC10A6/GRIK2/SLC8A3/SLC6A6/SLC22A1/SCN10A/SLC9C1/GRIK3/ATP1A4	13
MF	GO:0015267	channel activity	27/463	489/18410	0.000122536	0.00892591	0.00818048	SCN1A/CHRFAM7A/SLC12A6/P2RX3/LRRC55/LRRC52/GABRR2/TRPV1/KCNA3/SCN8A/FXYD3/GRIK2/P2RX7/CLIC5/TMC1/KCNE2/SCN10A/SLC9C1/GPR89B/GRIK3/CALHM6/ANO4/ITPR2/GRIN3A/PEX5L/FKBP1B/GABRB1	27
MF	GO:0022803	passive transmembrane transporter activity	27/463	490/18410	0.000126709	0.00892591	0.00818048	SCN1A/CHRFAM7A/SLC12A6/P2RX3/LRRC55/LRRC52/GABRR2/TRPV1/KCNA3/SCN8A/FXYD3/GRIK2/P2RX7/CLIC5/TMC1/KCNE2/SCN10A/SLC9C1/GPR89B/GRIK3/CALHM6/ANO4/ITPR2/GRIN3A/PEX5L/FKBP1B/GABRB1	27
MF	GO:0046873	metal ion transmembrane transporter activity	24/463	428/18410	0.000230136	0.0145906	0.0133721	SCN1A/SLC5A4/SLC12A6/LRRC55/LRRC52/TRPV1/KCNA3/SCN8A/SLC4A8/SLC10A6/GRIK2/SLC8A3/TMC1/SLC6A6/SLC22A1/KCNE2/SCN10A/NIPAL1/SLC9C1/GRIK3/ITPR2/GRIN3A/ATP1A4/FKBP1B	24
MF	GO:0048306	calcium-dependent protein binding	9/463	87/18410	0.000336502	0.0193948	0.0177751	S100A12/S100P/TNNC2/S100A8/NOS1/S100A4/CLN3/S100A2/S100A13	9
MF	GO:0099094	ligand-gated cation channel activity	10/463	115/18410	0.000650162	0.0343502	0.0314815	P2RX3/TRPV1/GRIK2/P2RX7/KCNE2/GRIK3/ITPR2/GRIN3A/PEX5L/FKBP1B	10
MF	GO:0005125	cytokine activity	15/463	235/18410	0.000934515	0.0455756	0.0417694	CCL13/GDF7/NRG1/CCL26/PPBP/CXCL9/IL1RN/CMTM2/CCL11/CNTF/TNFSF9/TNFSF8/LEFTY2/LEFTY1/WNT10B	15

## Sheet: CRGcluster C2 GO 
ONTOLOGY	ID	Description	GeneRatio	BgRatio	pvalue	p.adjust	qvalue	geneID	Count
BP	GO:0032729	positive regulation of interferon-gamma production	24/1675	77/18800	2.79115e-08	6.17735e-05	5.52878e-05	ISG15/ZP3/ZFPM1/CD14/PYCARD/EBI3/ARID5A/SCRIB/CD226/PDE4B/CLEC7A/SLC11A1/RASGRP1/BCL3/HRAS/JAK2/IL12RB2/F2RL1/LGALS9/IL18R1/PTPN22/SLC7A5/IL12RB1/HLA-A	24
BP	GO:0030198	extracellular matrix organization	58/1675	307/18800	2.98591e-08	6.17735e-05	5.52878e-05	COMP/MMP23B/ELANE/HAS1/MMP17/CHADL/MMP9/TPSAB1/COL10A1/VWA1/POSTN/HAPLN2/COL9A3/COL24A1/AEBP1/COL18A1/ADAM8/CTSG/COL1A1/TLL1/TCF15/SERPINF2/FSCN1/EMILIN1/WASHC1/LOX/FGFR4/LOXL1/COL4A3/MMP25/CARMIL2/COL9A2/ADAMTSL2/HPN/HMCN1/ANGPTL7/TGFB2/BCL3/COL23A1/MELTF/COL19A1/FERMT1/MMP24/ADAMTS3/ADAMTS5/MMP15/LAMB3/ADAMTS7/CYP1B1/COL14A1/TNFRSF11B/TGFB1/COL28A1/COL16A1/COL4A5/HAS2/ELN/MMP16	58
BP	GO:0043062	extracellular structure organization	58/1675	308/18800	3.36592e-08	6.17735e-05	5.52878e-05	COMP/MMP23B/ELANE/HAS1/MMP17/CHADL/MMP9/TPSAB1/COL10A1/VWA1/POSTN/HAPLN2/COL9A3/COL24A1/AEBP1/COL18A1/ADAM8/CTSG/COL1A1/TLL1/TCF15/SERPINF2/FSCN1/EMILIN1/WASHC1/LOX/FGFR4/LOXL1/COL4A3/MMP25/CARMIL2/COL9A2/ADAMTSL2/HPN/HMCN1/ANGPTL7/TGFB2/BCL3/COL23A1/MELTF/COL19A1/FERMT1/MMP24/ADAMTS3/ADAMTS5/MMP15/LAMB3/ADAMTS7/CYP1B1/COL14A1/TNFRSF11B/TGFB1/COL28A1/COL16A1/COL4A5/HAS2/ELN/MMP16	58
BP	GO:0045229	external encapsulating structure organization	58/1675	310/18800	4.2676e-08	6.17735e-05	5.52878e-05	COMP/MMP23B/ELANE/HAS1/MMP17/CHADL/MMP9/TPSAB1/COL10A1/VWA1/POSTN/HAPLN2/COL9A3/COL24A1/AEBP1/COL18A1/ADAM8/CTSG/COL1A1/TLL1/TCF15/SERPINF2/FSCN1/EMILIN1/WASHC1/LOX/FGFR4/LOXL1/COL4A3/MMP25/CARMIL2/COL9A2/ADAMTSL2/HPN/HMCN1/ANGPTL7/TGFB2/BCL3/COL23A1/MELTF/COL19A1/FERMT1/MMP24/ADAMTS3/ADAMTS5/MMP15/LAMB3/ADAMTS7/CYP1B1/COL14A1/TNFRSF11B/TGFB1/COL28A1/COL16A1/COL4A5/HAS2/ELN/MMP16	58
BP	GO:0001819	positive regulation of cytokine production	77/1675	475/18800	1.73178e-07	0.000188688	0.000168878	ISG15/IGHD/MIF/ZP3/ELANE/UCN/IRF7/C1QTNF4/ZFPM1/CD14/BATF/OSM/PYCARD/AGPAT2/LTB/HLA-G/CCDC88B/HSPB1/TREM2/EBI3/CYBA/IL17B/PIK3CG/MDK/CARD9/PTGS2/ADAM8/GSDMD/SPON2/SERPINF2/TYROBP/SPHK1/PTPRC/ADRA2A/FCN1/ARID5A/IL7/SCRIB/CD226/PDE4B/SIGLEC16/HGF/PIK3R1/F2R/CLEC7A/CD84/SLC11A1/RASGRP1/BCL3/TRPV4/HRAS/TNFRSF14/H19/DEFB124/FERMT1/JAK2/IL12RB2/RAET1G/IRAK3/CYP1B1/CD200/TICAM1/F2RL1/TGFB1/LGALS9/IL18R1…	77
BP	GO:0050808	synapse organization	70/1675	419/18800	1.95532e-07	0.000188688	0.000168878	LRRC24/APOE/LRFN4/LRRC4B/DOK7/SEMA3E/ARC/ITPKA/SLITRK4/GABRB2/SNCG/GABRA2/SLITRK6/ZDHHC12/TREM2/RELN/PALM/DVL1/C1QL1/ROBO2/C1QA/DLGAP3/NRCAM/FLRT3/C1QC/GPM6A/C1QB/IGSF21/NRXN2/RAPSN/GRM5/BCAN/LRRN1/ABHD17A/AGRN/GPC6/PPFIA3/SLC7A11/F2R/ZNF365/ABI3/EPHB3/CNKSR2/ELFN1/LRRC4C/DBN1/ADGRB1/CHCHD10/SLC8A2/PIN1/KIRREL3/SLITRK2/ADGRB3/ZDHHC2/CACNB4/ARHGAP39/NEURL1/GABRB3/ERC2/ACHE/DMPK/SPTBN2/BAIAP2/EPHB2…	70
BP	GO:0045730	respiratory burst	15/1675	37/18800	2.3505e-07	0.00019442	0.000174008	IGHA1/NOXA1/TREM2/CYBA/PIK3CG/NCF1B/NCF1C/NCF1/GRN/CLEC7A/SLC11A1/MPO/CD52/CYBB/RPS19	15
BP	GO:0032609	interferon-gamma production	27/1675	117/18800	3.23902e-06	0.00208377	0.00186499	ISG15/ZP3/ZFPM1/CD14/PYCARD/EBI3/CR1/INHA/ARID5A/SCRIB/CD226/PDE4B/CLEC7A/SLC11A1/RASGRP1/BCL3/HRAS/INHBA/JAK2/IL12RB2/F2RL1/LGALS9/IL18R1/PTPN22/SLC7A5/IL12RB1/HLA-A	27
BP	GO:0032649	regulation of interferon-gamma production	27/1675	117/18800	3.23902e-06	0.00208377	0.00186499	ISG15/ZP3/ZFPM1/CD14/PYCARD/EBI3/CR1/INHA/ARID5A/SCRIB/CD226/PDE4B/CLEC7A/SLC11A1/RASGRP1/BCL3/HRAS/INHBA/JAK2/IL12RB2/F2RL1/LGALS9/IL18R1/PTPN22/SLC7A5/IL12RB1/HLA-A	27
BP	GO:0120034	positive regulation of plasma membrane bounded cell projection assembly	25/1675	106/18800	4.89418e-06	0.00283373	0.00253622	TWF2/CCL21/MSTN/ANLN/CDC42EP5/PALM/P2RY12/CDC42EP1/EPS8L2/CDC42EP2/GPM6A/PPP1R35/FSCN1/C15orf62/WASHC1/CROCC/AGRN/PIK3R1/CARMIL2/TENM1/EPS8L1/HRAS/F2RL1/NEURL1/OCLN	25
BP	GO:0043410	positive regulation of MAPK cascade	73/1675	491/18800	9.18397e-06	0.00483411	0.00432657	BIRC7/MIF/MARCO/APOE/ELANE/GADD45G/MT3/FGF10/OSM/PYCARD/CCL21/HTR2A/CCL22/MIR126/SHC2/CD27/DRD4/TREM2/PIK3CG/TBX1/CARD9/ADRA2C/BANK1/IGFBP6/SPI1/ADAM8/GPBAR1/GDF15/SERPINF2/GPR55/SPHK1/PTPRC/ADRA2A/NCF1/CAVIN3/GRM5/FGFR4/NECAB2/GRM1/HGF/ANGPT1/F2R/MAPK8IP2/CLEC7A/TENM1/RASGRP1/TGFB2/GPER1/TRPV4/HRAS/GADD45B/JAK2/MAP2K2/MAP3K11/RAMP3/DOK6/C1QTNF1/EDA2R/KITLG/BMPER/F2RL1/IL34/TGFB1/SEMA3A/IGF1/LGAL…	73
BP	GO:0007188	adenylate cyclase-modulating G protein-coupled receptor signaling pathway	43/1675	244/18800	1.12265e-05	0.0050193	0.00449232	MARCO/NPR3/HTR4/PTGFR/S1PR4/HTR1F/AVPR2/RAMP1/ADM5/LGR5/DRD4/PALM/P2RY12/ADRA2C/ADRA2A/GRM5/GPR62/CNR1/GRM1/PDE4B/CALCRL/UCN2/PTGIR/LPAR2/GNA15/ADGRG3/ADGRG2/ADGRB1/GPER1/RAPGEF4/HRH4/ADGRB3/ADGRG6/TBXA2R/RAMP3/ADGRB2/LPAR3/PTH1R/AKAP5/ABCA1/OXER1/ADGRL3/CACNA1D	43
BP	GO:0002683	negative regulation of immune system process	65/1675	425/18800	1.12696e-05	0.0050193	0.00449232	ISG15/MIF/CLEC4G/IL4I1/ZFPM1/APOA1/CCL21/GPX1/HLA-G/PDCD1/THY1/TBC1D10C/NBL1/TREM2/SOCS1/CR1/MDK/INHA/BANK1/SPI1/CTSG/GPR68/C1QC/TYROBP/GPR55/EMILIN1/HLX/NR1D1/PTPRC/SCRIB/CNR1/PHPT1/GRN/NR1H2/GPR137/PIK3R1/ANGPT1/CST7/JAK3/CD84/BST2/CD200R1/TGFB2/GPER1/CACTIN/INHBA/TNFRSF14/LST1/SFTPD/TNFAIP6/LILRB3/IRAK3/CD200/KITLG/BMP5/TGFB1/LGALS9/CD300LF/MAD1L1/PTPN22/HLA-F/PKN1/TSPAN32/RPS19/HLA-A	65
BP	GO:0050866	negative regulation of cell activation	39/1675	216/18800	1.5913e-05	0.00658115	0.00589019	CLEC4G/APOE/IL4I1/HLA-G/TBC1D10C/TREM2/SOCS1/CR1/MDK/INHA/BANK1/SPI1/CTSG/TYROBP/EMILIN1/HLX/NR1D1/PTPRC/SCRIB/CNR1/GRN/CST7/JAK3/CD84/GPER1/CYGB/INHBA/TNFRSF14/LST1/SFTPD/CD200/C1QTNF1/LGALS9/CD300LF/MAD1L1/PTPN22/HLA-F/PKN1/TSPAN32	39
BP	GO:0007265	Ras protein signal transduction	55/1675	347/18800	1.88302e-05	0.00726848	0.00650536	RTN4R/APOE/FGF10/APOA1/ARHGDIG/KIF14/DOK2/LPAR4/CDC42EP5/PSD/PIK3CG/ARHGAP4/CDC42EP1/GPR17/RHOD/EPS8L2/CDC42EP2/ARHGDIA/GPR35/CDKN2A/RGL4/GPR55/FBP1/C15orf62/ADRA2A/RAB33A/F2R/SH3BP1/NGFR/GRAP/RASGEF1C/EPS8L1/RASGRP1/TGFB2/ABRA/RAPGEF4/HRAS/RASAL3/STMN3/RRAS/RASIP1/ARFGAP1/ARFGEF3/KITLG/F2RL1/RHOG/IGF1/RAP1BL/WAS/ARHGAP42/DOK1/CAVIN4/ABCA1/EPHB2/RFXANK	55
BP	GO:0044089	positive regulation of cellular component biogenesis	72/1675	494/18800	2.08956e-05	0.0075616	0.0067677	ISG15/LRRC24/PPM1E/LRRC4B/CLDN5/MAPK15/APOA1/PYCARD/MTLN/TWF2/CCL21/MSTN/ANLN/SLITRK4/THY1/SLITRK6/CDT1/ARL2/CDC42EP5/ID1/PALM/P2RY12/CDC42EP1/MLST8/EPS8L2/CDC42EP2/FLRT3/GPM6A/SERPINF2/PPP1R35/TPPP3/FSCN1/EMILIN1/C15orf62/WASHC1/CDH17/FMN1/LRRN1/NR1H2/CROCC/AGRN/STUB1/HSF1/PIK3R1/SDC1/CARMIL2/CLEC7A/EPHB3/BAIAP2L2/TENM1/EPS8L1/ADGRB1/SLITRK2/HRAS/CDC34/ADGRB3/ULK1/NAV3/FERMT1/RASIP1/F2RL1/IRX3/N…	72
BP	GO:0034329	cell junction assembly	63/1675	420/18800	2.8099e-05	0.00914912	0.00818855	LRRC24/LRFN4/LRRC4B/CAMSAP3/CLDN5/CLDN9/SLITRK4/GABRB2/GABRA2/THY1/SLITRK6/ZDHHC12/ARL2/DVL1/PLEC/ROBO2/POF1B/RHOD/LSR/GPBAR1/NRCAM/FLRT3/MICALL2/GPM6A/PKP3/FSCN1/NRXN2/ZNF703/FMN1/LRRN1/EPHA3/AGRN/GPC6/SH3BP1/ABI3/ARVCF/EPHB3/ADGRB1/KIRREL3/SLITRK2/TRPV4/ADGRB3/CDH22/DAPK3/CDH11/IRX3/TRIP6/OCEL1/GABRB3/COL16A1/ITGA2/ACHE/OCLN/SPTBN2/SNAI2/ITGB4/EPHB2/ADGRL3/PCLO/WNT11/NLGN4X/ERBB4/EPHA7	63
BP	GO:0007266	Rho protein signal transduction	28/1675	138/18800	2.84429e-05	0.00914912	0.00818855	RTN4R/APOE/APOA1/ARHGDIG/LPAR4/CDC42EP5/ARHGAP4/CDC42EP1/GPR17/RHOD/EPS8L2/CDC42EP2/ARHGDIA/GPR35/GPR55/C15orf62/ADRA2A/F2R/NGFR/EPS8L1/ABRA/RASIP1/F2RL1/RHOG/WAS/ARHGAP42/CAVIN4/ABCA1	28
BP	GO:0007015	actin filament organization	66/1675	450/18800	3.74057e-05	0.0104316	0.00933634	PPM1E/ESPNL/RHPN1/NEB/APOA1/PYCARD/TWF2/CCL21/SPATC1L/CAPG/CDC42EP5/ID1/RFLNA/CDC42EP1/KANK3/PLEC/MLST8/POF1B/RHOD/DIAPH3/WASH3P/CDC42EP2/RAC3/MICALL2/SERPINF2/FSCN1/CORO1A/C15orf62/FSCN2/WASHC1/GAS2L1/FMN1/BCAR1/SAMD14/PSTPIP1/TLE6/ELMO3/DNAI3/ARPC1B/PIK3R1/SH3BP1/CARMIL2/CORO7/BAIAP2L2/TCAP/TENM1/MYO5B/HMCN1/DBN1/PLEKHH2/ARHGAP28/TRPV4/JAK2/CORO1B/F2RL1/RHOG/PLS1/WAS/SPTBN2/BAIAP2/PROX1/MYO7B/W…	66
BP	GO:0002274	myeloid leukocyte activation	40/1675	232/18800	3.7548e-05	0.0104316	0.00933634	MIF/BATF/SCNN1B/MT1G/PYCARD/STXBP2/PTGDS/SUCNR1/JUND/TREM2/PIK3CG/C1QA/SPI1/CTSG/TYROBP/SPHK1/NR1D1/PTPRC/CNR1/CD226/RELB/GRN/CAMK4/CST7/CD84/SLC11A1/RASGRP1/ITGB2/PRAM1/JAK2/UNC13D/CD200/TICAM1/F2RL1/NECTIN2/LGALS9/CD300LF/TLR1/RORA/TSPAN32	40
BP	GO:0043117	positive regulation of vascular permeability	8/1675	17/18800	4.55406e-05	0.0104316	0.00933634	APOE/UCN/TACR2/ANGPT1/PTP4A3/TRPV4/TGFB1/OCLN	8
BP	GO:0031346	positive regulation of cell projection organization	53/1675	341/18800	4.55776e-05	0.0104316	0.00933634	APOE/LRRC7/TWF2/CCL21/MSTN/ANLN/ITPKA/GRIP1/S100A9/SF3A2/CDC42EP5/METRN/RELN/CNTN1/PALM/DVL1/P2RY12/CDC42EP1/MDK/ROBO2/EPS8L2/CDC42EP2/GPM6A/PPP1R35/CRABP2/FSCN1/C15orf62/WASHC1/CNR1/EPHA3/HGF/GRN/CROCC/AGRN/PIK3R1/CARMIL2/TENM1/EPS8L1/DBN1/HRAS/LTK/TOX/ISLR2/BMP5/CORO1B/F2RL1/NEURL1/ENPP2/ITGA2/LPAR3/OCLN/BAIAP2/EPHB2	53
BP	GO:0031272	regulation of pseudopodium assembly	7/1675	13/18800	4.66242e-05	0.0104316	0.00933634	CCL21/CDC42EP5/CDC42EP1/CDC42EP2/C15orf62/WASHC1/F2RL1	7
BP	GO:0031274	positive regulation of pseudopodium assembly	7/1675	13/18800	4.66242e-05	0.0104316	0.00933634	CCL21/CDC42EP5/CDC42EP1/CDC42EP2/C15orf62/WASHC1/F2RL1	7
BP	GO:0071706	tumor necrosis factor superfamily cytokine production	34/1675	187/18800	4.68429e-05	0.0104316	0.00933634	POMC/MIF/TSPO/C1QTNF4/CD14/PYCARD/ACP5/HSPB1/TREM2/CYBA/CARD9/ADAM8/SPON2/NFKBIL1/TYROBP/PTPRC/ARID5A/PIK3R1/ANGPT1/CLEC7A/CD84/RASGRP1/CACTIN/BCL3/JAK2/IRAK3/TICAM1/IGF1/LGALS9/CYBB/TLR1/PTPN22/EPHB2/TNFRSF8	34
BP	GO:1903555	regulation of tumor necrosis factor superfamily cytokine production	34/1675	187/18800	4.68429e-05	0.0104316	0.00933634	POMC/MIF/TSPO/C1QTNF4/CD14/PYCARD/ACP5/HSPB1/TREM2/CYBA/CARD9/ADAM8/SPON2/NFKBIL1/TYROBP/PTPRC/ARID5A/PIK3R1/ANGPT1/CLEC7A/CD84/RASGRP1/CACTIN/BCL3/JAK2/IRAK3/TICAM1/IGF1/LGALS9/CYBB/TLR1/PTPN22/EPHB2/TNFRSF8	34
BP	GO:0090092	regulation of transmembrane receptor protein serine/threonine kinase signaling pathway	44/1675	267/18800	4.87895e-05	0.0104626	0.00936415	TGFBR3L/FBXL15/FGF10/VASN/FOLR1/MSTN/C20orf27/DACT2/HES5/LRG1/FKBP8/NBL1/INHA/FAM89B/WFIKKN1/GDF15/GDF5/CHRDL1/EMILIN1/ZNF703/LOX/LTBP4/CITED1/STUB1/ADAMTSL2/ZC3H3/GIPC1/TGFB2/PIN1/MSX1/HTRA3/INHBA/FBN2/ASPN/FERMT1/JAK2/TNFAIP6/CDKN1C/BMP5/BMPER/TGFB1/WFIKKN2/SKOR1/HIPK2	44
BP	GO:0033627	cell adhesion mediated by integrin	20/1675	86/18800	5.232e-05	0.010819	0.00968313	MMRN1/CCL21/PIK3CG/P2RY12/ITGB3/RAC3/FYB2/TESC/FERMT3/TGFB2/PDE3B/ITGB2/FERMT1/ITGA10/CYP1B1/COL16A1/ITGA2/SNAI2/ITGB4/VTN	20
BP	GO:1903557	positive regulation of tumor necrosis factor superfamily cytokine production	23/1675	107/18800	5.61904e-05	0.010831	0.00969386	MIF/C1QTNF4/CD14/PYCARD/HSPB1/CYBA/CARD9/ADAM8/SPON2/TYROBP/PTPRC/ARID5A/PIK3R1/CLEC7A/CD84/RASGRP1/JAK2/TICAM1/LGALS9/CYBB/TLR1/EPHB2/TNFRSF8	23
BP	GO:0035418	protein localization to synapse	17/1675	67/18800	5.83853e-05	0.010831	0.00969386	CPLX1/GRIP1/ZDHHC12/HSPB1/RELN/DVL1/GRIN2A/NRXN2/RAPSN/SCRIB/RAB27B/GPC6/HRAS/ZDHHC2/TAMALIN/BAIAP2/PCLO	17
BP	GO:0002697	regulation of immune effector process	54/1675	353/18800	6.01238e-05	0.010831	0.00969386	MIF/TNFRSF4/ZP3/CLEC4G/IL4I1/APOA1/HLA-G/FUT7/STXBP2/FCER2/TREM2/CR1/SPI1/SPON2/TYROBP/HLX/PTPRC/FCN1/NCF1/ARID5A/CD226/COLEC11/GRN/HLA-H/ANGPT1/JAK3/CLEC7A/CD84/BST2/SH2D1B/RASGRP1/TGFB2/ITGB2/PRAM1/TNFRSF14/RAET1G/UNC13D/IRAK3/KMT5C/TICAM1/F2RL1/TGFB1/NECTIN2/LGALS9/IL18R1/WAS/PTPN22/HLA-F/EPHB2/SLC7A5/PKN1/IL12RB1/RPS19/HLA-A	54
BP	GO:0042554	superoxide anion generation	13/1675	43/18800	6.07903e-05	0.010831	0.00969386	NOXA1/ACP5/CYBA/NCF1B/TYROBP/NCF1C/NCF1/CLEC7A/ITGB2/NCF4/F2RL1/TGFB1/CYBB	13
BP	GO:0032640	tumor necrosis factor production	33/1675	182/18800	6.36018e-05	0.010831	0.00969386	POMC/MIF/TSPO/C1QTNF4/CD14/PYCARD/ACP5/HSPB1/TREM2/CYBA/CARD9/SPON2/NFKBIL1/TYROBP/PTPRC/ARID5A/PIK3R1/ANGPT1/CLEC7A/CD84/RASGRP1/CACTIN/BCL3/JAK2/IRAK3/TICAM1/IGF1/LGALS9/CYBB/TLR1/PTPN22/EPHB2/TNFRSF8	33
BP	GO:0032680	regulation of tumor necrosis factor production	33/1675	182/18800	6.36018e-05	0.010831	0.00969386	POMC/MIF/TSPO/C1QTNF4/CD14/PYCARD/ACP5/HSPB1/TREM2/CYBA/CARD9/SPON2/NFKBIL1/TYROBP/PTPRC/ARID5A/PIK3R1/ANGPT1/CLEC7A/CD84/RASGRP1/CACTIN/BCL3/JAK2/IRAK3/TICAM1/IGF1/LGALS9/CYBB/TLR1/PTPN22/EPHB2/TNFRSF8	33
BP	GO:0150079	negative regulation of neuroinflammatory response	8/1675	18/18800	7.55724e-05	0.0125018	0.0111893	TREM2/NR1D1/PTPRC/GRN/CST7/CD200R1/CD200/IGF1	8
BP	GO:0032760	positive regulation of tumor necrosis factor production	22/1675	103/18800	8.93047e-05	0.0140854	0.0126066	MIF/C1QTNF4/CD14/PYCARD/HSPB1/CYBA/CARD9/SPON2/TYROBP/PTPRC/ARID5A/PIK3R1/CLEC7A/CD84/RASGRP1/JAK2/TICAM1/LGALS9/CYBB/TLR1/EPHB2/TNFRSF8	22
BP	GO:0002695	negative regulation of leukocyte activation	34/1675	193/18800	9.00106e-05	0.0140854	0.0126066	CLEC4G/IL4I1/HLA-G/TBC1D10C/SOCS1/CR1/MDK/INHA/BANK1/SPI1/CTSG/TYROBP/HLX/NR1D1/PTPRC/SCRIB/CNR1/GRN/CST7/JAK3/CD84/GPER1/INHBA/TNFRSF14/LST1/SFTPD/CD200/LGALS9/CD300LF/MAD1L1/PTPN22/HLA-F/PKN1/TSPAN32	34
BP	GO:0051960	regulation of nervous system development	63/1675	440/18800	0.000112966	0.0172104	0.0154035	RTN4R/LRRC24/PITX3/LRRC4B/TSPO/MT3/SEMA3E/ASCL2/TWF2/HES5/KIF14/ITPKA/SLITRK4/THY1/SLITRK6/ID1/METRN/WDR62/TREM2/RELN/GJC2/ARHGAP4/MDK/ROBO2/FLRT3/CRABP2/HES7/SEMA6B/NR1D1/HES6/GRM5/LRRN1/TYMP/HGF/AGRN/RGS14/CST7/ZNF365/PRTG/EPHB3/DCT/DBN1/ADGRB1/GPER1/SLITRK2/RXRG/PTPRZ1/ADGRB3/ULK1/ISLR2/MME/IL34/NEURL1/TRIM46/TGFB1/SEMA3A/LPAR3/SOX8/BAIAP2/SEMA3D/EPHB2/ASPM/EPHA7	63
BP	GO:0007416	synapse assembly	32/1675	180/18800	0.000119897	0.0172104	0.0154035	LRRC24/LRFN4/LRRC4B/SLITRK4/GABRB2/GABRA2/SLITRK6/ZDHHC12/DVL1/ROBO2/NRCAM/FLRT3/GPM6A/NRXN2/LRRN1/AGRN/GPC6/ABI3/EPHB3/ADGRB1/KIRREL3/SLITRK2/ADGRB3/GABRB3/ACHE/SPTBN2/EPHB2/ADGRL3/PCLO/NLGN4X/ERBB4/EPHA7	32
BP	GO:0060021	roof of mouth development	20/1675	91/18800	0.000121416	0.0172104	0.0154035	CLDN5/TBX1/FZD2/WFIKKN1/JAG2/MMP25/EPHB3/TIPARP/TGFB2/MSX1/INHBA/MSC/OSR2/OSR1/GABRB3/SNAI2/EPHB2/WNT11/WFIKKN2/SATB2	20
BP	GO:0002718	regulation of cytokine production involved in immune response	21/1675	98/18800	0.00012187	0.0172104	0.0154035	MIF/APOA1/HLA-G/SPON2/ARID5A/CD226/ANGPT1/JAK3/CLEC7A/BST2/TGFB2/TNFRSF14/RAET1G/IRAK3/TICAM1/F2RL1/TGFB1/IL18R1/HLA-F/SLC7A5/HLA-A	21
BP	GO:1903039	positive regulation of leukocyte cell-cell adhesion	40/1675	245/18800	0.000129349	0.0178317	0.0159596	HLA-DRB5/ZP3/ELANE/IL4I1/PYCARD/CCL21/HLA-G/FUT7/BAD/CD27/CCDC88B/THY1/SOCS1/EBI3/CR1/MDK/ADAM8/IGFBP2/CORO1A/HLX/PTPRC/IL7/JAK3/RASGRP1/LGALS1/ZAP70/ITGB2/RASAL3/TNFRSF14/FCHO1/JAK2/CHST2/VNN1/SART1/IGF1/LGALS9/PTPN22/HAS2/IL12RB1/HLA-A	40
BP	GO:0007219	Notch signaling pathway	32/1675	182/18800	0.000148337	0.0192669	0.017244	DLK1/EGFL7/CFD/MESP1/GATA5/FGF10/POSTN/KRT19/MIR126/HES5/MIB2/DLK2/ENHO/CNTN1/EPN1/ROBO2/TMEM100/JAG2/HES7/LFNG/RFNG/PTP4A3/DTX1/TGFB2/SUSD5/NR0B2/CHAC1/DTX2/NEURL1/BEND6/SNAI2/ARRDC1	32
BP	GO:0031269	pseudopodium assembly	7/1675	15/18800	0.000148957	0.0192669	0.017244	CCL21/CDC42EP5/CDC42EP1/CDC42EP2/C15orf62/WASHC1/F2RL1	7
BP	GO:0050731	positive regulation of peptidyl-tyrosine phosphorylation	33/1675	190/18800	0.000149848	0.0192669	0.017244	MIF/DOK7/CRLF1/FGF10/OSM/HTR2A/HES5/TREM2/RELN/CNTN1/ITGB3/MLST8/BANK1/PTPRC/ADRA2A/NCF1/GRM5/HGF/HSF1/ANGPT1/CLEC7A/TNFRSF14/TNK2/JAK2/KITLG/IL34/NEURL1/TGFB1/ENPP2/IGF1/BTC/VTN/ERBB4	33
BP	GO:0006801	superoxide metabolic process	17/1675	72/18800	0.00015307	0.0192669	0.017244	NOXA1/MT3/ACP5/SOD3/CYBA/NCF1B/TYROBP/NCF1C/NCF1/CLEC7A/MPO/ITGB2/H19/NCF4/F2RL1/TGFB1/CYBB	17
BP	GO:0150077	regulation of neuroinflammatory response	12/1675	41/18800	0.000164109	0.0198735	0.017787	MMP9/TREM2/PTGS2/SPHK1/NR1D1/PTPRC/GRN/CST7/NUPR1/CD200R1/CD200/IGF1	12
BP	GO:0002367	cytokine production involved in immune response	21/1675	100/18800	0.000164755	0.0198735	0.017787	MIF/APOA1/HLA-G/SPON2/ARID5A/CD226/ANGPT1/JAK3/CLEC7A/BST2/TGFB2/TNFRSF14/RAET1G/IRAK3/TICAM1/F2RL1/TGFB1/IL18R1/HLA-F/SLC7A5/HLA-A	21
BP	GO:0002699	positive regulation of immune effector process	40/1675	248/18800	0.000168777	0.0199432	0.0178494	MIF/TNFRSF4/ZP3/HLA-G/STXBP2/FCER2/TREM2/CR1/SPI1/SPON2/TYROBP/HLX/PTPRC/FCN1/ARID5A/CD226/COLEC11/HLA-H/CLEC7A/CD84/SH2D1B/RASGRP1/ITGB2/TNFRSF14/RAET1G/UNC13D/KMT5C/TICAM1/F2RL1/TGFB1/NECTIN2/LGALS9/IL18R1/PTPN22/HLA-F/EPHB2/SLC7A5/IL12RB1/RPS19/HLA-A	40
BP	GO:0001503	ossification	60/1675	420/18800	0.000173145	0.0200502	0.0179451	COMP/ISG15/FBXL15/JUNB/RANBP3L/TWIST2/MMP9/NOTUM/CLEC11A/CHRDL2/JUND/CLEC3B/RFLNA/OSTN/MDK/PTGS2/BGLAP/PDLIM7/COL1A1/GDF5/CHRDL1/CCDC154/TCIRG1/CCN4/LOX/CITED1/FASN/RPS15/LRP3/HGF/ATP6V1B1/DNAI3/CEBPD/OMD/FAM20C/TGFB2/DHH/FBN2/ASPN/IGSF10/MRC2/OSR2/PHOSPHO1/TNFAIP6/ADAMTS7/CDH11/BMP5/TGFB1/OSR1/IGF1/VCAN/ACHE/PTH1R/SOX8/SNAI2/WNT11/SATB2/SIX2/MMP16/HIRA	60
BP	GO:0071692	protein localization to extracellular region	53/1675	359/18800	0.000177464	0.0201474	0.0180321	SSTR5/COMP/C1QTNF12/APOE/CPLX1/BAD/SNCG/DRD4/SUCNR1/MAFA/NBL1/TREM2/RCN3/PCSK1/EPHA5/ADAM8/GPR68/BAIAP3/RAB3C/KCNN4/RAB11B/TCIRG1/NR1D1/ADRA2A/CNR1/TACR2/NR1H2/PARD6A/BRSK2/F2R/PFKL/TGFB2/GPER1/RAPGEF4/GCK/TRPM2/CAPN10/FBN2/NR0B2/JAK2/KLF7/CD200/EDNRB/OLFM2/F2RL1/TGFB1/IGF1/ACHE/MYRIP/ABCA1/PCLO/NECAB3/PIM3	53
BP	GO:0032355	response to estradiol	24/1675	123/18800	0.000194006	0.0216018	0.0193338	MBD3/UCN/FGF10/PTGFR/GPX1/BAD/PTGS2/IGFBP2/COL1A1/ZNF703/ENDOG/HSF1/ARPC1B/GPER1/DHH/HPGD/RUVBL2/MMP15/RAMP3/CYP1B1/TGFB1/ITGA2/NCOR2/GPX4	24
BP	GO:0032956	regulation of actin cytoskeleton organization	52/1675	352/18800	0.000200028	0.0218521	0.0195578	PPM1E/RHPN1/NEB/SEMA3E/APOA1/PYCARD/TWF2/CCL21/CAPG/CDC42EP5/ID1/PEAK3/CDC42EP1/MDK/KANK3/EPHA5/MLST8/RHOD/CDC42EP2/ARHGDIA/RAC3/SERPINF2/FSCN1/CORO1A/C15orf62/FMN1/EPHA3/PHPT1/DNAI3/ARPC1B/PIK3R1/SH3BP1/CARMIL2/ABI3/BAIAP2L2/TENM1/BST2/DBN1/PLEKHH2/ARHGAP28/HRAS/TRPM2/DAPK3/CORO1B/F2RL1/RHOG/WAS/SPTBN2/BAIAP2/PROX1/WNT11/ELN	52
BP	GO:0043114	regulation of vascular permeability	13/1675	48/18800	0.000210364	0.0225556	0.0201875	APOE/UCN/CLDN5/C2CD4B/PLEC/PLVAP/TACR2/ANGPT1/PTP4A3/TRPV4/SH3GL2/TGFB1/OCLN	13
BP	GO:0090066	regulation of anatomical structure size	67/1675	487/18800	0.000228066	0.023447	0.0209852	COMP/RTN4R/APOE/UCN/NPR3/MT3/NEB/AGTR2/SCNN1B/SEMA3E/PYCARD/TWF2/CCL21/GPX1/AVPR2/HTR2A/CAPG/CDC42EP5/SOD3/ARHGAP4/CDC42EP1/KANK3/ADRA2C/MLST8/PTGS2/CDC42EP2/NRCAM/SERPINF2/KCNN4/CRABP2/PEX11G/CORO1A/SEMA6B/C15orf62/ADRA2A/FMN1/ARPC1B/F2R/SH3BP1/CARMIL2/KLF2/BAIAP2L2/TENM1/DBN1/PLEKHH2/ARHGAP28/GPER1/TRPV4/ULK1/LAMTOR4/ISLR2/FAAH/TBXA2R/AKT3/EDNRB/F2RL1/TRIM46/SEMA3A/LPAR3/PLS1/WAS/ARHGAP42/SPTBN…	67
BP	GO:0032874	positive regulation of stress-activated MAPK cascade	25/1675	132/18800	0.000234662	0.023447	0.0209852	BIRC7/GADD45G/PYCARD/CCL21/CD27/CARD9/IGFBP6/SPI1/SERPINF2/SPHK1/NCF1/MAPK8IP2/CLEC7A/RASGRP1/TGFB2/TRPV4/HRAS/GADD45B/MAP3K11/EDA2R/F2RL1/SEMA3A/RELL2/TRAF4/HIPK2	25
BP	GO:0007189	adenylate cyclase-activating G protein-coupled receptor signaling pathway	28/1675	155/18800	0.000235485	0.023447	0.0209852	PTGFR/S1PR4/RAMP1/ADM5/LGR5/ADRA2C/ADRA2A/GPR62/CNR1/PDE4B/CALCRL/UCN2/PTGIR/LPAR2/ADGRG3/ADGRG2/ADGRB1/GPER1/RAPGEF4/ADGRB3/ADGRG6/TBXA2R/RAMP3/ADGRB2/LPAR3/PTH1R/ABCA1/ADGRL3	28
BP	GO:0043583	ear development	36/1675	219/18800	0.000239128	0.023447	0.0209852	FREM2/FGF10/LGR5/HES5/GABRB2/SLITRK6/PCDH15/PLPPR4/DVL1/TBX1/FZD2/JAG2/TCF15/TPRN/SLC4A7/GSC/SCRIB/ATP6V1B1/USH2A/STOX1/CEBPD/HPN/TCAP/TGFB2/MSX1/MCOLN3/OSR2/EYA4/BMP5/BMPER/KCNK3/OSR1/PLS1/EPHB2/PROX1/SIX2	36
BP	GO:0031268	pseudopodium organization	7/1675	16/18800	0.000244471	0.023447	0.0209852	CCL21/CDC42EP5/CDC42EP1/CDC42EP2/C15orf62/WASHC1/F2RL1	7
BP	GO:0120032	regulation of plasma membrane bounded cell projection assembly	33/1675	195/18800	0.000247031	0.023447	0.0209852	MAPK15/TWF2/CCL21/MSTN/ANLN/CDC42EP5/PALM/P2RY12/CDC42EP1/RABEP2/EPS8L2/CDC42EP2/GPM6A/PPP1R35/FSCN1/C15orf62/WASHC1/CROCC/AGRN/PIK3R1/ODAD3/CARMIL2/ABI3/TENM1/EPS8L1/HRAS/TRPM2/F2RL1/NEURL1/RHOG/OCLN/WAS/EPHB2	33
BP	GO:0046578	regulation of Ras protein signal transduction	32/1675	187/18800	0.000247585	0.023447	0.0209852	RTN4R/APOE/FGF10/APOA1/KIF14/LPAR4/PSD/PIK3CG/GPR17/EPS8L2/ARHGDIA/GPR35/GPR55/FBP1/F2R/SH3BP1/EPS8L1/RASGRP1/TGFB2/ABRA/RASAL3/STMN3/RASIP1/ARFGAP1/ARFGEF3/KITLG/F2RL1/IGF1/ARHGAP42/CAVIN4/ABCA1/EPHB2	32
BP	GO:0050730	regulation of peptidyl-tyrosine phosphorylation	41/1675	261/18800	0.000251073	0.023447	0.0209852	MIF/DOK7/CRLF1/FGF10/OSM/HTR2A/HES5/THY1/TREM2/SOCS1/RELN/CNTN1/ITGB3/MLST8/BANK1/PTPRC/ADRA2A/NCF1/GRM5/IL7/HGF/HSF1/ANGPT1/CLEC7A/CHMP6/ITGB2/TNFRSF14/TNK2/JAK2/KITLG/IL34/NEURL1/TGFB1/ENPP2/IGF1/ZGPAT/BTC/MVP/VTN/ERBB4/EPHA7	41
BP	GO:0018108	peptidyl-tyrosine phosphorylation	54/1675	373/18800	0.000255816	0.0235107	0.0210423	MIF/DOK7/CRLF1/FGF10/OSM/MATK/HTR2A/HES5/THY1/TREM2/SOCS1/RELN/CNTN1/ITGB3/EPHA5/MLST8/BANK1/PTPRC/ADRA2A/NCF1/GRM5/FGFR4/IL7/EPHA3/HGF/HSF1/ANGPT1/AATK/JAK3/CLEC7A/EPHB3/CHMP6/ZAP70/ITGB2/LTK/TNFRSF14/TNK2/JAK2/IL12RB2/MAP2K2/KITLG/IL34/NEURL1/TGFB1/ENPP2/IGF1/ZGPAT/BTC/MVP/EPHB2/VTN/ERBB4/EPHA7/HIPK2	54
BP	GO:0001505	regulation of neurotransmitter levels	35/1675	213/18800	0.000291886	0.0253344	0.0226745	GCHFR/HTR2A/CPLX1/SLC1A7/SYT12/SYNGR3/STXBP2/SNCG/DRD4/GABRA2/SLC5A7/SLC29A4/DVL1/ITGB3/ZNF219/LIN7B/BAIAP3/NRXN2/ADRA2A/SCRIB/CNR1/SLC1A2/TACR2/DOC2A/PPFIA3/NR4A1/GIPC1/GPER1/CHRNA5/COMT/ERC2/RAP1BL/ACHE/PCLO/SLC18A2	35
BP	GO:0003018	vascular process in circulatory system	41/1675	263/18800	0.000295745	0.0253344	0.0226745	COMP/APOE/UCN/NPR3/CLDN5/AGTR2/SCNN1B/C2CD4B/GPX1/AVPR2/HTR2A/SLC19A1/SLC29A4/SOD3/ADRA2C/PLEC/PTGS2/SERPINF2/ADRA2A/PLVAP/SLC1A2/LRP3/TACR2/ANGPT1/F2R/PTP4A3/KLF2/SLC8A2/GPER1/TRPV4/SH3GL2/FAAH/TBXA2R/EDNRB/F2RL1/TGFB1/SLC1A5/OCLN/ABCC2/ARHGAP42/SLC7A5	41
BP	GO:0050900	leukocyte migration	55/1675	384/18800	0.000296282	0.0253344	0.0226745	MIF/ZP3/ELANE/MMP9/RARRES2/PYCARD/CCL21/MSTN/CCL22/FUT7/THY1/S100A9/NBL1/TREM2/PIK3CG/P2RY12/MDK/PLEC/GCSAML/SPI1/ADAM8/CTSG/CORO1A/EMILIN1/PLVAP/BSG/PDE4B/ARTN/CD200R1/TGFB2/TRPV4/ZAP70/TRPM2/ITGB2/TNFRSF14/PGF/SFTPD/DEFB124/TNFAIP6/CHST2/CD200/EDNRB/KITLG/BMP5/SELPLG/F2RL1/IL34/RHOG/CYP7B1/LGALS9/NINJ1/ITGA2/HSD3B7/CXCL5/RPS19	55
BP	GO:0070304	positive regulation of stress-activated protein kinase signaling cascade	25/1675	134/18800	0.000298669	0.0253344	0.0226745	BIRC7/GADD45G/PYCARD/CCL21/CD27/CARD9/IGFBP6/SPI1/SERPINF2/SPHK1/NCF1/MAPK8IP2/CLEC7A/RASGRP1/TGFB2/TRPV4/HRAS/GADD45B/MAP3K11/EDA2R/F2RL1/SEMA3A/RELL2/TRAF4/HIPK2	25
BP	GO:0060491	regulation of cell projection assembly	33/1675	197/18800	0.000299533	0.0253344	0.0226745	MAPK15/TWF2/CCL21/MSTN/ANLN/CDC42EP5/PALM/P2RY12/CDC42EP1/RABEP2/EPS8L2/CDC42EP2/GPM6A/PPP1R35/FSCN1/C15orf62/WASHC1/CROCC/AGRN/PIK3R1/ODAD3/CARMIL2/ABI3/TENM1/EPS8L1/HRAS/TRPM2/F2RL1/NEURL1/RHOG/OCLN/WAS/EPHB2	33
BP	GO:0008593	regulation of Notch signaling pathway	20/1675	97/18800	0.000301912	0.0253344	0.0226745	DLK1/EGFL7/MESP1/GATA5/FGF10/POSTN/MIR126/HES5/DLK2/ENHO/ROBO2/JAG2/LFNG/RFNG/DTX1/TGFB2/CHAC1/NEURL1/BEND6/ARRDC1	20
BP	GO:0018212	peptidyl-tyrosine modification	54/1675	376/18800	0.000312854	0.0258775	0.0231606	MIF/DOK7/CRLF1/FGF10/OSM/MATK/HTR2A/HES5/THY1/TREM2/SOCS1/RELN/CNTN1/ITGB3/EPHA5/MLST8/BANK1/PTPRC/ADRA2A/NCF1/GRM5/FGFR4/IL7/EPHA3/HGF/HSF1/ANGPT1/AATK/JAK3/CLEC7A/EPHB3/CHMP6/ZAP70/ITGB2/LTK/TNFRSF14/TNK2/JAK2/IL12RB2/MAP2K2/KITLG/IL34/NEURL1/TGFB1/ENPP2/IGF1/ZGPAT/BTC/MVP/EPHB2/VTN/ERBB4/EPHA7/HIPK2	54
BP	GO:0009306	protein secretion	51/1675	350/18800	0.000320194	0.0261116	0.0233701	SSTR5/COMP/C1QTNF12/APOE/CPLX1/BAD/SNCG/DRD4/SUCNR1/MAFA/TREM2/RCN3/PCSK1/EPHA5/ADAM8/GPR68/BAIAP3/RAB3C/KCNN4/RAB11B/TCIRG1/NR1D1/ADRA2A/CNR1/TACR2/NR1H2/PARD6A/BRSK2/F2R/PFKL/TGFB2/GPER1/RAPGEF4/GCK/TRPM2/CAPN10/NR0B2/JAK2/KLF7/CD200/EDNRB/OLFM2/F2RL1/TGFB1/IGF1/ACHE/MYRIP/ABCA1/PCLO/NECAB3/PIM3	51
BP	GO:0072503	cellular divalent inorganic cation homeostasis	67/1675	494/18800	0.000342438	0.0272025	0.0243465	APOE/ELANE/MT3/PTGFR/S1PR4/SLC39A4/MT1G/MTLN/CCL21/CCR10/HTR2A/MT2A/DRD4/THY1/LPAR4/S100A9/CYBA/PIK3CG/GPR17/GRIN2D/GPR35/SLC24A2/TCIRG1/GRIN2A/CORO1A/GPR55/MT1F/PTPRC/GRM5/FATE1/CNR1/GRM1/BOK/TAC4/F2R/PTGIR/LPAR2/RYR3/GNA15/JAK3/SLC11A1/PKD1/SLC8A2/GPER1/TRPV4/HRH4/MCOLN3/TRPM2/ATP13A3/ATP13A4/JAK2/TBXA2R/GNG3/RAMP3/C1QTNF1/EDNRB/F2RL1/KCNK3/SLC30A2/CD52/DMD/LPAR3/DMPK/PTH1R/SLC30A3/WFS1/CACNA1D	67
BP	GO:0035592	establishment of protein localization to extracellular region	51/1675	351/18800	0.000342968	0.0272025	0.0243465	SSTR5/COMP/C1QTNF12/APOE/CPLX1/BAD/SNCG/DRD4/SUCNR1/MAFA/TREM2/RCN3/PCSK1/EPHA5/ADAM8/GPR68/BAIAP3/RAB3C/KCNN4/RAB11B/TCIRG1/NR1D1/ADRA2A/CNR1/TACR2/NR1H2/PARD6A/BRSK2/F2R/PFKL/TGFB2/GPER1/RAPGEF4/GCK/TRPM2/CAPN10/NR0B2/JAK2/KLF7/CD200/EDNRB/OLFM2/F2RL1/TGFB1/IGF1/ACHE/MYRIP/ABCA1/PCLO/NECAB3/PIM3	51
BP	GO:0043523	regulation of neuron apoptotic process	34/1675	207/18800	0.000356358	0.0277821	0.0248652	PITX3/APOE/VSTM2L/MT3/CRLF1/KIF14/GABRB2/TREM2/MDK/ADAM8/GDF5/CPEB4/TYROBP/CORO1A/RAPSN/MYBL2/FAIM2/CITED1/CHL1/BOK/GRN/CNTFR/ANGPT1/F2R/NUPR1/TGFB2/HRAS/CDC34/PTPRZ1/JAK2/MAP3K11/WFS1/EPHA7/HIPK2	34
BP	GO:0022409	positive regulation of cell-cell adhesion	44/1675	291/18800	0.000359871	0.0277821	0.0248652	HLA-DRB5/ZP3/ELANE/IL4I1/MMRN1/PYCARD/CCL21/HLA-G/FUT7/BAD/CD27/CCDC88B/THY1/SOCS1/EBI3/CR1/MDK/ADAM8/IGFBP2/CTSG/SERPINF2/CORO1A/HLX/PTPRC/IL7/MEGF10/JAK3/RASGRP1/LGALS1/ZAP70/ITGB2/RASAL3/TNFRSF14/FCHO1/JAK2/CHST2/VNN1/SART1/IGF1/LGALS9/PTPN22/HAS2/IL12RB1/HLA-A	44
BP	GO:0070997	neuron death	51/1675	353/18800	0.000392931	0.0292685	0.0261956	PITX3/APOE/DIO3/UCN/VSTM2L/MT3/CRLF1/GPX1/BAD/KIF14/GABRB2/SNCG/TREM2/MDK/C1QA/ADAM8/GDF5/CPEB4/TYROBP/CORO1A/RAPSN/MYBL2/ENDOG/FAIM2/CITED1/CHL1/BOK/GRN/HSF1/CNTFR/ANGPT1/SLC7A11/F2R/NGFR/NUPR1/CD200R1/DPYSL4/TGFB2/HRAS/CDC34/TRPM2/ITGB2/PTPRZ1/JAK2/MAP3K11/CD200/TMEM259/HLA-F/WFS1/EPHA7/HIPK2	51
BP	GO:0007179	transforming growth factor beta receptor signaling pathway	33/1675	200/18800	0.000396952	0.0292685	0.0261956	TGFBR3L/CLDN5/VASN/FOLR1/MSTN/C20orf27/LRG1/ID1/FAM89B/WFIKKN1/SPI1/GDF15/GDF5/EMILIN1/ZNF703/LOX/LTBP4/CITED1/AMHR2/STUB1/ADAMTSL2/GIPC1/TGFB2/PIN1/HTRA3/HPGD/FBN2/ASPN/FERMT1/CDKN1C/TGFB1/WFIKKN2/HIPK2	33
BP	GO:0007413	axonal fasciculation	8/1675	22/18800	0.000399346	0.0292685	0.0261956	NRCAM/CNR1/EPHA3/EPHB3/CRTAC1/CNTN4/SEMA3A/EPHB2	8
BP	GO:0106030	neuron projection fasciculation	8/1675	22/18800	0.000399346	0.0292685	0.0261956	NRCAM/CNR1/EPHA3/EPHB3/CRTAC1/CNTN4/SEMA3A/EPHB2	8
BP	GO:0002366	leukocyte activation involved in immune response	43/1675	285/18800	0.000436967	0.0316255	0.0283051	ZFPM1/BATF/SCNN1B/PYCARD/STXBP2/PTGDS/SUCNR1/TREM2/CR1/PIK3CG/MDK/SPI1/TYROBP/CORO1A/HLX/PTPRC/CDH17/LFNG/NKG7/RELB/GRN/ENTPD7/JAK3/CLEC7A/CD84/SLC11A1/SH2D1B/GAPT/RASGRP1/LGALS1/BCL3/ITGB2/PRAM1/UNC13D/KMT5C/TICAM1/F2RL1/TGFB1/LGALS9/IL18R1/RORA/HLA-F/IL12RB1	43
BP	GO:0017015	regulation of transforming growth factor beta receptor signaling pathway	24/1675	130/18800	0.000458649	0.0323851	0.028985	TGFBR3L/VASN/FOLR1/C20orf27/LRG1/FAM89B/WFIKKN1/EMILIN1/ZNF703/LOX/LTBP4/CITED1/STUB1/ADAMTSL2/GIPC1/PIN1/HTRA3/FBN2/ASPN/FERMT1/CDKN1C/TGFB1/WFIKKN2/HIPK2	24
BP	GO:0042476	odontogenesis	24/1675	130/18800	0.000458649	0.0323851	0.028985	WNT6/FGF10/TBX1/BGLAP/COL1A1/JAG2/CCDC154/TCIRG1/BSG/LAMA5/SDC1/NGFR/AQP5/FAM20C/TGFB2/MSX1/INHBA/ASPN/ENAM/OSR2/ADAMTS5/TNFRSF11B/OSR1/ROGDI	24
BP	GO:0031343	positive regulation of cell killing	15/1675	65/18800	0.0004781	0.0333518	0.0298502	HLA-G/FCER2/SPI1/TYROBP/PTPRC/CD226/HLA-H/CLEC7A/RASGRP1/PRF1/F2RL1/NECTIN2/HLA-F/IL12RB1/HLA-A	15
BP	GO:0021681	cerebellar granular layer development	6/1675	13/18800	0.000490585	0.0334505	0.0299385	CEND1/KIF14/KNDC1/MDK/FAIM2/PROX1	6
BP	GO:0070661	leukocyte proliferation	48/1675	330/18800	0.000492323	0.0334505	0.0299385	MIF/TNFRSF4/ZP3/CLEC4G/NPR3/IL4I1/FGF10/PYCARD/LMO1/HLA-G/CCDC88B/TREM2/EBI3/CR1/PIK3CG/IGFBP2/ARMC5/CD320/TCIRG1/TYROBP/CORO1A/PTPRC/IL7/SCRIB/JAK3/PSMB10/SLC11A1/BST2/GAPT/RASGRP1/ZAP70/RASAL3/TNFRSF14/LST1/SFTPD/JAK2/KITLG/TICAM1/F2RL1/IL34/IGF1/LGALS9/MAD1L1/PTPN22/EPHB2/PKN1/IL12RB1/HLA-A	48
BP	GO:0045785	positive regulation of cell adhesion	61/1675	446/18800	0.000496846	0.0334505	0.0299385	HLA-DRB5/ZP3/ELANE/IL4I1/APOA1/MMRN1/PYCARD/CCL21/HLA-G/FUT7/BAD/CD27/CCDC88B/THY1/ARL2/SOCS1/EBI3/CR1/P2RY12/MDK/RHOD/ADAM8/IGFBP2/CTSG/RAC3/SERPINF2/CORO1A/EMILIN1/HLX/PTPRC/IL7/FMN1/MEGF10/ANGPT1/JAK3/RASGRP1/TGFB2/LGALS1/ZAP70/ITGB2/RASAL3/TNFRSF14/FCHO1/LIMS2/FERMT1/JAK2/RRAS/CHST2/UNC13D/EDIL3/VNN1/SART1/COL16A1/IGF1/LGALS9/ITGA2/PTPN22/RELL2/HAS2/IL12RB1/HLA-A	61
BP	GO:1901214	regulation of neuron death	46/1675	313/18800	0.000508254	0.0337445	0.0302017	PITX3/APOE/UCN/VSTM2L/MT3/CRLF1/BAD/KIF14/GABRB2/SNCG/TREM2/MDK/C1QA/ADAM8/GDF5/CPEB4/TYROBP/CORO1A/RAPSN/MYBL2/FAIM2/CITED1/CHL1/BOK/GRN/HSF1/CNTFR/ANGPT1/SLC7A11/F2R/NUPR1/CD200R1/TGFB2/HRAS/CDC34/TRPM2/ITGB2/PTPRZ1/JAK2/MAP3K11/CD200/TMEM259/HLA-F/WFS1/EPHA7/HIPK2	46
BP	GO:0006887	exocytosis	51/1675	357/18800	0.00051287	0.0337445	0.0302017	ZP3/SYTL5/HTR2A/CBARP/CPLX1/SYTL1/EXOC3L4/SYT12/SYNGR3/STXBP2/PTGDS/DVL1/PIK3CG/SPI1/WASH3P/NKD2/LIN7B/BAIAP3/RAB3C/RAB11B/CORO1A/ADRA2A/WASHC1/NKG7/SCRIB/CNR1/RAB27B/DOC2A/PPFIA3/BRSK2/RAB26/SDC1/TPH1/SEPTIN1/CD84/RASGRP1/GIPC1/RAPGEF4/RAB3IL1/CHRNA5/ITGB2/PRAM1/UNC13D/F2RL1/LGALS9/ERC2/RAP1BL/SLC17A9/HLA-F/PCLO/EXOC3L1	51
BP	GO:0046641	positive regulation of alpha-beta T cell proliferation	8/1675	23/18800	0.000564807	0.0367151	0.0328604	EBI3/PTPRC/ZAP70/RASAL3/JAK2/LGALS9/PTPN22/HLA-A	8
BP	GO:0150076	neuroinflammatory response	16/1675	73/18800	0.00058008	0.0367151	0.0328604	MMP9/TREM2/PTGS2/C1QA/TYROBP/SPHK1/NR1D1/PTPRC/GRN/CST7/NUPR1/CD200R1/ITGB2/JAK2/CD200/IGF1	16
BP	GO:0002263	cell activation involved in immune response	43/1675	289/18800	0.000587623	0.0367151	0.0328604	ZFPM1/BATF/SCNN1B/PYCARD/STXBP2/PTGDS/SUCNR1/TREM2/CR1/PIK3CG/MDK/SPI1/TYROBP/CORO1A/HLX/PTPRC/CDH17/LFNG/NKG7/RELB/GRN/ENTPD7/JAK3/CLEC7A/CD84/SLC11A1/SH2D1B/GAPT/RASGRP1/LGALS1/BCL3/ITGB2/PRAM1/UNC13D/KMT5C/TICAM1/F2RL1/TGFB1/LGALS9/IL18R1/RORA/HLA-F/IL12RB1	43
BP	GO:0007178	transmembrane receptor protein serine/threonine kinase signaling pathway	52/1675	368/18800	0.000588861	0.0367151	0.0328604	COMP/TGFBR3L/FBXL15/CLDN5/FGF10/VASN/FOLR1/MSTN/C20orf27/DACT2/HES5/LRG1/FKBP8/ID1/NBL1/INHA/FAM89B/TMEM100/WFIKKN1/SPI1/GDF15/GDF5/CHRDL1/EMILIN1/ZNF703/LOX/LTBP4/CITED1/AMHR2/STUB1/ADAMTSL2/ZC3H3/GIPC1/TGFB2/PIN1/MSX1/HTRA3/HPGD/INHBA/FBN2/ASPN/FERMT1/JAK2/TNFAIP6/CDKN1C/BMP5/BMPER/TGFB1/ATOH8/WFIKKN2/SKOR1/HIPK2	52
BP	GO:0097191	extrinsic apoptotic signaling pathway	35/1675	221/18800	0.000589725	0.0367151	0.0328604	FGF10/AGTR2/PYCARD/GPX1/BAD/CD27/PIDD1/SPI1/G0S2/PTPRC/FAIM2/LMNA/IL7/BOK/HGF/SIVA1/PIK3R1/IFI6/KRT18/TGFB2/GPER1/INHBA/TNFSF12/JAK2/PMAIP1/EYA4/IFI27/KITLG/BMP5/TGFB1/BCL2L12/IGF1/TNFRSF12A/SNAI2/NDUFA13	35
BP	GO:1903844	regulation of cellular response to transforming growth factor beta stimulus	24/1675	133/18800	0.000646052	0.0394046	0.0352675	TGFBR3L/VASN/FOLR1/C20orf27/LRG1/FAM89B/WFIKKN1/EMILIN1/ZNF703/LOX/LTBP4/CITED1/STUB1/ADAMTSL2/GIPC1/PIN1/HTRA3/FBN2/ASPN/FERMT1/CDKN1C/TGFB1/WFIKKN2/HIPK2	24
BP	GO:0051056	regulation of small GTPase mediated signal transduction	44/1675	299/18800	0.000646535	0.0394046	0.0352675	RTN4R/APOE/FGF10/ARHGAP20/APOA1/KIF14/LPAR4/ARHGAP45/RELN/PSD/PIK3CG/ARHGAP4/GPR17/RHOD/EPS8L2/ARHGDIA/GPR35/GPR55/FBP1/F2R/SH3BP1/EPS8L1/RASGRP1/ARHGAP28/TGFB2/ABRA/RASAL3/DEF6/STMN3/RASIP1/ARFGAP1/ARHGAP9/ARFGEF3/KITLG/F2RL1/ARHGAP39/OBSCN/IGF1/SIPA1/ARHGAP42/CAVIN4/ABCA1/SYDE2/EPHB2	44
BP	GO:1905521	regulation of macrophage migration	11/1675	41/18800	0.000696033	0.0416127	0.0372438	MIF/RARRES2/MSTN/TREM2/P2RY12/MDK/EMILIN1/CD200R1/TRPV4/CD200/IL34	11
BP	GO:0050870	positive regulation of T cell activation	35/1675	223/18800	0.000697139	0.0416127	0.0372438	HLA-DRB5/ZP3/IL4I1/PYCARD/CCL21/HLA-G/BAD/CD27/CCDC88B/THY1/SOCS1/EBI3/CR1/MDK/ADAM8/IGFBP2/CORO1A/HLX/PTPRC/IL7/JAK3/RASGRP1/LGALS1/ZAP70/RASAL3/TNFRSF14/FCHO1/JAK2/VNN1/SART1/IGF1/LGALS9/PTPN22/IL12RB1/HLA-A	35
BP	GO:0031532	actin cytoskeleton reorganization	21/1675	111/18800	0.000726675	0.0429332	0.0384256	FGF10/SEMA3E/PDLIM4/MDK/PLEC/ARHGDIA/MICALL2/BCAR1/PHPT1/BRSK2/CARMIL2/ABI3/BAIAP2L2/THSD7A/HMCN1/TRPV4/HRAS/TRPM2/CAPN10/DAPK3/BAIAP2	21
BP	GO:0002237	response to molecule of bacterial origin	50/1675	354/18800	0.000749995	0.0438634	0.0392581	MIF/ELANE/TSPO/CD14/FGF10/PTGFR/PYCARD/ACP5/SIGIRR/S100A9/JUND/TREM2/PCSK1/CARD9/PTGS2/SPI1/CTSG/SPON2/NFKBIL1/NR1D1/ARID5A/CITED1/CNR1/PDE4B/LOXL1/HSF1/F2R/PALM3/PTGIR/NR4A1/SLC11A1/CACTIN/LDOC1/HPGD/MPO/DEFB124/JAK2/IL12RB2/TBXA2R/IRAK3/EDNRB/TICAM1/TGFB1/LGALS9/TLR1/PTPN22/CXCL5/ABCA1/EPHB2/SSC5D	50
BP	GO:0051402	neuron apoptotic process	37/1675	241/18800	0.000762328	0.0441388	0.0395046	PITX3/APOE/DIO3/VSTM2L/MT3/CRLF1/GPX1/KIF14/GABRB2/TREM2/MDK/ADAM8/GDF5/CPEB4/TYROBP/CORO1A/RAPSN/MYBL2/FAIM2/CITED1/CHL1/BOK/GRN/CNTFR/ANGPT1/F2R/NGFR/NUPR1/TGFB2/HRAS/CDC34/PTPRZ1/JAK2/MAP3K11/WFS1/EPHA7/HIPK2	37
BP	GO:0003081	regulation of systemic arterial blood pressure by renin-angiotensin	8/1675	24/18800	0.000781541	0.0446873	0.0399956	AGTR2/SUCNR1/CYBA/CTSG/SERPINF2/F2R/EDNRB/F2RL1	8
BP	GO:0060284	regulation of cell development	66/1675	500/18800	0.000787238	0.0446873	0.0399956	RTN4R/PITX3/TSPO/MT3/CLDN5/SEMA3E/APOA1/ASCL2/TWF2/HES5/BAD/KIF14/ITPKA/THY1/ID1/METRN/WDR62/TREM2/RELN/GJC2/RFLNA/ARHGAP4/MDK/ROBO2/RAC3/GPR68/CRABP2/HES7/TYROBP/SEMA6B/NR1D1/HES6/GRM5/GRN/RGS14/ZNF365/PRTG/CLEC7A/DCT/DBN1/GPER1/TBX6/MELTF/BNC1/PTPRZ1/LIMS2/ULK1/ISLR2/UNC13D/EDNRB/MME/IL34/NEURL1/TRIM46/TGFB1/SEMA3A/IGF1/LPAR3/SOX8/BAIAP2/SEMA3D/EPHB2/ASPM/HAS2/EPHA7/RPS19	66
BP	GO:0002700	regulation of production of molecular mediator of immune response	28/1675	167/18800	0.000815616	0.0458487	0.0410351	MIF/TNFRSF4/APOA1/HLA-G/CR1/SPON2/PTPRC/ARID5A/CD226/ANGPT1/JAK3/CLEC7A/BST2/TGFB2/TNFRSF14/RAET1G/IRAK3/KMT5C/TICAM1/F2RL1/TGFB1/IL18R1/PTPN22/HLA-F/EPHB2/SLC7A5/PKN1/HLA-A	28
BP	GO:0045055	regulated exocytosis	36/1675	234/18800	0.000857647	0.0477478	0.0427348	ZP3/HTR2A/CBARP/CPLX1/SYT12/SYNGR3/STXBP2/PTGDS/DVL1/PIK3CG/SPI1/BAIAP3/RAB11B/CORO1A/ADRA2A/NKG7/SCRIB/CNR1/DOC2A/PPFIA3/RAB26/TPH1/CD84/RASGRP1/GIPC1/RAPGEF4/CHRNA5/ITGB2/PRAM1/UNC13D/F2RL1/LGALS9/ERC2/RAP1BL/HLA-F/PCLO	36
BP	GO:2000249	regulation of actin cytoskeleton reorganization	11/1675	42/18800	0.000868037	0.0478661	0.0428406	SEMA3E/MDK/ARHGDIA/PHPT1/CARMIL2/ABI3/BAIAP2L2/HRAS/TRPM2/DAPK3/BAIAP2	11
BP	GO:1905517	macrophage migration	13/1675	55/18800	0.000879091	0.0480182	0.0429768	MIF/RARRES2/MSTN/TREM2/P2RY12/MDK/EMILIN1/CD200R1/TRPV4/SFTPD/CD200/EDNRB/IL34	13
BP	GO:0022617	extracellular matrix disassembly	14/1675	62/18800	0.000918884	0.0488105	0.0436858	ELANE/MMP9/TPSAB1/ADAM8/CTSG/FSCN1/WASHC1/FGFR4/CARMIL2/HPN/MELTF/ADAMTS5/MMP15/TGFB1	14
BP	GO:0030199	collagen fibril organization	14/1675	62/18800	0.000918884	0.0488105	0.0436858	COMP/CHADL/AEBP1/COL1A1/TLL1/SERPINF2/EMILIN1/LOX/LOXL1/TGFB2/ADAMTS3/ADAMTS7/CYP1B1/COL14A1	14
BP	GO:0046579	positive regulation of Ras protein signal transduction	14/1675	62/18800	0.000918884	0.0488105	0.0436858	RTN4R/FGF10/APOA1/LPAR4/PIK3CG/GPR17/GPR35/GPR55/F2R/RASGRP1/ABRA/KITLG/F2RL1/IGF1	14
CC	GO:0062023	collagen-containing extracellular matrix	100/1765	429/19594	2.78679e-19	1.90616e-16	1.74248e-16	COMP/TPSB2/SERPINA3/ANGPTL4/ZP3/MMP23B/APOE/EGFL7/ELANE/CHADL/LAMC3/MMP9/RARRES2/TPSAB1/FREM2/COL10A1/FGF10/VWA1/POSTN/APOA1/MMRN1/COL25A1/CTSD/FIBCD1/HAPLN1/S100A9/COL9A3/ADAM11/COL24A1/SOD3/AEBP1/TIMP1/EYS/CLEC3B/ANGPTL5/COL18A1/MDK/COL6A2/GPC1/BCAM/HMCN2/C1QA/PCOLCE/CTSG/COL1A1/GDF15/C1QC/SERPINF2/C1QB/EMILIN1/FCN1/LOX/LTBP4/IL7/CFP/ATRNL1/LOXL1/AGRN/USH2A/COL4A3/GPC6/ANGPT1/BGN/LAMA5/COL9A2/O…	100
CC	GO:0005581	collagen trimer	29/1765	86/19594	1.61106e-10	5.50982e-08	5.03668e-08	MARCO/COL10A1/COL25A1/EMID1/COL9A3/COL24A1/C1QL1/COL18A1/COL6A2/C1QA/COL1A1/C1QC/C1QB/EMILIN1/FCN1/LOX/COLEC11/COL4A3/COL9A2/COL7A1/COL23A1/COL19A1/SFTPD/C1QTNF1/COL14A1/MSR1/COL28A1/COL16A1/COL4A5	29
CC	GO:0098978	glutamatergic synapse	61/1765	319/19594	1.25554e-08	2.86263e-06	2.6168e-06	RTN4R/PRR7/APOE/LRFN4/LRRC4B/HTR2A/ARC/CPLX1/SLITRK4/DRD4/NRGN/DLGAP1/PLPPR4/DVL1/ITGB3/GRIN2D/DLGAP3/NRCAM/FLRT3/GPM6A/GRIN2A/CORO1A/ADRA2A/GRM5/BCAN/SCRIB/CNR1/SLC1A2/GRM1/ABHD17A/CAMK4/RGS14/PPFIA3/PRKAR1B/SH3GL1/CNKSR2/LRRC4C/DBN1/SHISA9/GIPC1/PIN1/SLITRK2/HRAS/SH3GL2/JAK2/RGS9/CTBP1/CDH11/TAMALIN/ARHGAP39/ERC2/SPTBN2/BAIAP2/SLC30A3/EPHB2/ADGRL3/PCLO/P2RX6/NLGN4X/ERBB4/EPHA7	61
CC	GO:0098984	neuron to neuron synapse	60/1765	347/19594	6.45006e-07	9.47063e-05	8.65737e-05	PRR7/LRFN4/LRRC4B/LRRC7/MT3/LRFN1/ARC/SYT12/GRIP1/NRGN/SLC16A3/DLGAP1/PALM/PLPPR4/DVL1/PSD/GRIN2D/DLGAP3/LIN7B/NRCAM/FLRT3/CPEB4/GRIN2A/ADRA2A/KLHL17/GRM5/SCRIB/GRM1/PDE4B/SAMD14/ABHD17A/RGS14/SHARPIN/ABI3/MAPK8IP2/NGFR/PRKAR1B/CNKSR2/LRRC4C/DBN1/ADGRB1/SHISA9/SLC8A2/GPER1/DNAJC6/RAPGEF4/ZDHHC2/RGS9/GNG3/TAMALIN/NEURL1/AKAP5/BAIAP2/SLC30A3/PCLO/P2RX6/NLGN4X/ERBB4/EPHA7/RPS19	60
CC	GO:0099572	postsynaptic specialization	59/1765	341/19594	7.80502e-07	9.47063e-05	8.65737e-05	PRR7/LRFN4/LRRC4B/LRRC7/MT3/LRFN1/ARC/GABRB2/GABRA2/GRIP1/NRGN/SLC16A3/DLGAP1/PALM/PLPPR4/DVL1/PSD/GRIN2D/DLGAP3/LIN7B/NRCAM/FLRT3/CPEB4/GRIN2A/RAPSN/ADRA2A/KLHL17/GRM5/SCRIB/GRM1/PDE4B/SAMD14/ABHD17A/RGS14/SHARPIN/ABI3/MAPK8IP2/NGFR/CNKSR2/LRRC4C/DBN1/ADGRB1/SHISA9/SLC8A2/GPER1/DNAJC6/ZDHHC2/RGS9/GNG3/TAMALIN/NEURL1/AKAP5/BAIAP2/PCLO/P2RX6/NLGN4X/ERBB4/EPHA7/RPS19	59
CC	GO:0014069	postsynaptic density	56/1765	318/19594	8.30757e-07	9.47063e-05	8.65737e-05	PRR7/LRFN4/LRRC4B/LRRC7/MT3/LRFN1/ARC/GRIP1/NRGN/SLC16A3/DLGAP1/PALM/PLPPR4/DVL1/PSD/GRIN2D/DLGAP3/LIN7B/NRCAM/FLRT3/CPEB4/GRIN2A/ADRA2A/KLHL17/GRM5/SCRIB/GRM1/PDE4B/SAMD14/ABHD17A/RGS14/SHARPIN/ABI3/MAPK8IP2/NGFR/CNKSR2/LRRC4C/DBN1/ADGRB1/SHISA9/SLC8A2/GPER1/DNAJC6/ZDHHC2/RGS9/GNG3/TAMALIN/NEURL1/AKAP5/BAIAP2/PCLO/P2RX6/NLGN4X/ERBB4/EPHA7/RPS19	56
CC	GO:0032279	asymmetric synapse	56/1765	323/19594	1.38246e-06	0.000135086	0.000123486	PRR7/LRFN4/LRRC4B/LRRC7/MT3/LRFN1/ARC/GRIP1/NRGN/SLC16A3/DLGAP1/PALM/PLPPR4/DVL1/PSD/GRIN2D/DLGAP3/LIN7B/NRCAM/FLRT3/CPEB4/GRIN2A/ADRA2A/KLHL17/GRM5/SCRIB/GRM1/PDE4B/SAMD14/ABHD17A/RGS14/SHARPIN/ABI3/MAPK8IP2/NGFR/CNKSR2/LRRC4C/DBN1/ADGRB1/SHISA9/SLC8A2/GPER1/DNAJC6/ZDHHC2/RGS9/GNG3/TAMALIN/NEURL1/AKAP5/BAIAP2/PCLO/P2RX6/NLGN4X/ERBB4/EPHA7/RPS19	56
CC	GO:0031225	anchored component of membrane	35/1765	169/19594	2.38444e-06	0.000202419	0.000185036	RTN4R/MMP17/CNTN3/CD14/RTN4RL2/FOLR1/THY1/CNTN1/LY6E/GPC1/LY6K/RAB3C/IGSF21/DPEP3/ULBP1/BCAN/RAB27B/ABHD17A/CNTFR/GPC6/RAB26/MMP25/BST2/RTN4RL1/MELTF/OPCML/GFRA2/RAET1G/LYPD6/CNTN4/VNN1/CD52/LYPD3/ACHE/CA4	35
CC	GO:0098839	postsynaptic density membrane	23/1765	89/19594	2.6634e-06	0.000202419	0.000185036	PRR7/LRFN4/LRRC4B/LRFN1/ARC/SLC16A3/PLPPR4/GRIN2D/LIN7B/NRCAM/GRIN2A/ADRA2A/GRM5/SCRIB/GRM1/ABHD17A/CNKSR2/LRRC4C/SHISA9/RGS9/NLGN4X/ERBB4/EPHA7	23
CC	GO:0099634	postsynaptic specialization membrane	27/1765	116/19594	3.3582e-06	0.000229701	0.000209976	PRR7/LRFN4/LRRC4B/LRFN1/ARC/GABRB2/GABRA2/SLC16A3/PLPPR4/GRIN2D/LIN7B/NRCAM/GRIN2A/RAPSN/ADRA2A/GRM5/SCRIB/GRM1/ABHD17A/CNKSR2/LRRC4C/SHISA9/RGS9/P2RX6/NLGN4X/ERBB4/EPHA7	27
CC	GO:0045211	postsynaptic membrane	48/1765	271/19594	4.19033e-06	0.000260562	0.000238187	PRR7/LRFN4/LRRC4B/LRFN1/TMUB1/HTR2A/ARC/GABRD/GABRB2/GABRA2/GRIP1/NRGN/SLC16A3/CNTN1/PLPPR4/PDLIM4/KCNJ4/ITGB3/GRIN2D/LIN7B/NRCAM/FLRT3/IGSF21/GRIN2A/RAPSN/ADRA2A/GRM5/FAIM2/GRIA3/SCRIB/GRM1/ABHD17A/F2R/CNKSR2/LRRC4C/DBN1/SHISA9/CHRNA5/RGS9/DGKB/TAMALIN/GABRB3/DMD/EPHB2/P2RX6/NLGN4X/ERBB4/EPHA7	48
CC	GO:0097060	synaptic membrane	59/1765	373/19594	1.41966e-05	0.000809204	0.000739715	PRR7/SNAP91/LRFN4/LRRC4B/NDUFS7/LRFN1/TMEM240/TMUB1/HTR2A/ARC/GABRD/GABRB2/GABRA2/GRIP1/NRGN/SLC16A3/CNTN1/PLPPR4/PDLIM4/KCNJ4/ITGB3/GRIN2D/LIN7B/NRCAM/FLRT3/GPM6A/IGSF21/GRIN2A/RAPSN/ADRA2A/GRM5/FAIM2/GRIA3/SCRIB/CNR1/SLC1A2/GRM1/ABHD17A/F2R/CNKSR2/LRRC4C/DBN1/SHISA9/GPER1/CLTB/CHRNA5/RGS9/DGKB/TAMALIN/GABRB3/NINJ1/DMD/ERC2/BAIAP2/EPHB2/P2RX6/NLGN4X/ERBB4/EPHA7	59
CC	GO:0098793	presynapse	70/1765	492/19594	8.36351e-05	0.00421262	0.00385087	RTN4R/SNAP91/LRRC4B/SYNPR/UCN/MT3/HTR2A/CBARP/CPLX1/SLC1A7/SYT12/SYNGR3/STXBP2/SNCG/GABRA2/SLC29A4/CNTN1/DVL1/C1QL1/PCSK1/RABAC1/LIN7B/FLRT3/BAIAP3/GPM6A/RAB3C/RAB11B/IGSF21/GRIN2A/NRXN2/SPHK1/ADRA2A/BTBD8/SCRIB/CNR1/SLC1A2/PDE4B/RAB27B/ATP6V1B1/DOC2A/USH2A/PPFIA3/RAB26/SEPTIN1/NR4A1/SH3GL1/GRAP/GIPC1/SLC8A2/GPER1/DNAJC6/CLTB/KIRREL3/SH3GL2/CTBP1/MME/RAB40C/ITGA2/ROGDI/ERC2/SPTBN2/BAIAP2/SLC30A3/…	70
CC	GO:0005604	basement membrane	21/1765	95/19594	8.90634e-05	0.00421262	0.00385087	LAMC3/FREM2/VWA1/COL9A3/TIMP1/COL18A1/ATRNL1/LOXL1/AGRN/USH2A/COL4A3/LAMA5/HMCN1/NTN5/COL7A1/LAMB3/COL28A1/ACHE/RELL2/ITGB4/COL4A5	21
CC	GO:0043020	NADPH oxidase complex	7/1765	14/19594	9.2382e-05	0.00421262	0.00385087	NOXA1/CYBA/NCF1B/NCF1C/NCF1/NCF4/CYBB	7
CC	GO:0005788	endoplasmic reticulum lumen	48/1765	311/19594	0.000158037	0.0067561	0.00617594	WNT6/APOE/COL10A1/VWA1/NOTUM/APOA1/COL25A1/COL9A3/COL24A1/EBI3/TIMP1/RCN3/COL18A1/COL6A2/PTGS2/BGLAP/SDF2L1/ARSJ/SELENOM/COL1A1/CHRDL1/PDIA2/ARSI/CFP/COL4A3/COL9A2/ARSA/PNPLA2/FAM20C/COL7A1/LGALS1/COL23A1/MELTF/COL19A1/MXRA8/ENAM/MATN3/CERCAM/ADAMTS5/ADAMTS7/COL14A1/F10/COL28A1/COL16A1/VCAN/SERPINA1/COL4A5/WFS1	48
CC	GO:0034774	secretory granule lumen	49/1765	322/19594	0.000191998	0.0077251	0.00706173	POMC/MIF/SERPINA3/CFD/ELANE/LRRC7/NAPRT/RARRES2/DPP7/APOA1/MMRN1/PYCARD/CTSD/LRG1/ARHGAP45/S100A9/TIMP1/CLEC3B/PCSK1/APOOL/CTSG/OSCAR/GSDMD/SERPINF2/FCN1/CFP/FERMT3/APRT/NHLRC2/HGF/GRN/CTSW/HSPA6/ARSA/PTGES2/PFKL/ISLR/TGFB2/F13A1/MPO/C1orf35/UNC13D/ARHGAP9/TGFB1/IGF1/MVP/SERPINA1/HK3/LGALS3BP	49
CC	GO:0098948	intrinsic component of postsynaptic specialization membrane	18/1765	80/19594	0.000219048	0.00782243	0.0071507	LRFN4/LRRC4B/LRFN1/GABRB2/GABRA2/SLC16A3/PLPPR4/GRIN2D/NRCAM/GRIN2A/ADRA2A/ABHD17A/LRRC4C/SHISA9/P2RX6/NLGN4X/ERBB4/EPHA7	18
CC	GO:0099146	intrinsic component of postsynaptic density membrane	14/1765	54/19594	0.000226135	0.00782243	0.0071507	LRFN4/LRRC4B/LRFN1/SLC16A3/PLPPR4/GRIN2D/NRCAM/GRIN2A/ADRA2A/ABHD17A/LRRC4C/SHISA9/ERBB4/EPHA7	14
CC	GO:0098936	intrinsic component of postsynaptic membrane	24/1765	123/19594	0.000229306	0.00782243	0.0071507	LRFN4/LRRC4B/LRFN1/HTR2A/GABRD/GABRB2/GABRA2/SLC16A3/CNTN1/PLPPR4/GRIN2D/NRCAM/FLRT3/GRIN2A/ADRA2A/GRM5/ABHD17A/LRRC4C/SHISA9/EPHB2/P2RX6/NLGN4X/ERBB4/EPHA7	24
CC	GO:0060205	cytoplasmic vesicle lumen	49/1765	325/19594	0.000240162	0.00782243	0.0071507	POMC/MIF/SERPINA3/CFD/ELANE/LRRC7/NAPRT/RARRES2/DPP7/APOA1/MMRN1/PYCARD/CTSD/LRG1/ARHGAP45/S100A9/TIMP1/CLEC3B/PCSK1/APOOL/CTSG/OSCAR/GSDMD/SERPINF2/FCN1/CFP/FERMT3/APRT/NHLRC2/HGF/GRN/CTSW/HSPA6/ARSA/PTGES2/PFKL/ISLR/TGFB2/F13A1/MPO/C1orf35/UNC13D/ARHGAP9/TGFB1/IGF1/MVP/SERPINA1/HK3/LGALS3BP	49
CC	GO:0045121	membrane raft	49/1765	326/19594	0.000258488	0.0079248	0.00724428	RTN4R/CD14/RTN4RL2/HTR2A/ARC/CTSD/THY1/TREM2/CR1/CNTN1/PTGS2/GPC1/LY6K/FYB2/PTPRC/CAVIN3/PLVAP/FAIM2/BSG/CNR1/CD226/SLC1A2/OLR1/ANGPT1/F2R/LIPE/RGS19/FXYD1/BST2/PLPP2/RTN4RL1/EFHD2/SGCA/ZAP70/ITGB2/BIRC3/JAK2/LAMTOR4/LYPD6/EDNRB/STOML1/MME/SELPLG/DMD/TLR1/AKAP5/CAVIN4/ABCA1/HAS2	49
CC	GO:0031983	vesicle lumen	49/1765	327/19594	0.000278063	0.0079248	0.00724428	POMC/MIF/SERPINA3/CFD/ELANE/LRRC7/NAPRT/RARRES2/DPP7/APOA1/MMRN1/PYCARD/CTSD/LRG1/ARHGAP45/S100A9/TIMP1/CLEC3B/PCSK1/APOOL/CTSG/OSCAR/GSDMD/SERPINF2/FCN1/CFP/FERMT3/APRT/NHLRC2/HGF/GRN/CTSW/HSPA6/ARSA/PTGES2/PFKL/ISLR/TGFB2/F13A1/MPO/C1orf35/UNC13D/ARHGAP9/TGFB1/IGF1/MVP/SERPINA1/HK3/LGALS3BP	49
CC	GO:0098857	membrane microdomain	49/1765	327/19594	0.000278063	0.0079248	0.00724428	RTN4R/CD14/RTN4RL2/HTR2A/ARC/CTSD/THY1/TREM2/CR1/CNTN1/PTGS2/GPC1/LY6K/FYB2/PTPRC/CAVIN3/PLVAP/FAIM2/BSG/CNR1/CD226/SLC1A2/OLR1/ANGPT1/F2R/LIPE/RGS19/FXYD1/BST2/PLPP2/RTN4RL1/EFHD2/SGCA/ZAP70/ITGB2/BIRC3/JAK2/LAMTOR4/LYPD6/EDNRB/STOML1/MME/SELPLG/DMD/TLR1/AKAP5/CAVIN4/ABCA1/HAS2	49
CC	GO:0046658	anchored component of plasma membrane	15/1765	62/19594	0.000311924	0.00853423	0.00780138	RTN4R/CD14/RTN4RL2/FOLR1/THY1/CNTN1/GPC1/IGSF21/ULBP1/ABHD17A/GPC6/RTN4RL1/MELTF/LYPD3/CA4	15
CC	GO:0043197	dendritic spine	30/1765	172/19594	0.000328415	0.00863985	0.00789793	MT3/ARC/ITPKA/NRGN/PALM/DVL1/PSD/PDLIM4/GPM6A/CPEB4/GRIN2A/NR1D1/FBXO2/GRM5/GRIA3/PDE4B/ABHD17A/RGS14/ABI3/NGFR/ADGRB1/SHISA9/GIPC1/SLC8A2/GPER1/NEURL1/AKAP5/BAIAP2/EPHB2/P2RX6	30
CC	GO:0044309	neuron spine	30/1765	173/19594	0.000363745	0.00921488	0.00842357	MT3/ARC/ITPKA/NRGN/PALM/DVL1/PSD/PDLIM4/GPM6A/CPEB4/GRIN2A/NR1D1/FBXO2/GRM5/GRIA3/PDE4B/ABHD17A/RGS14/ABI3/NGFR/ADGRB1/SHISA9/GIPC1/SLC8A2/GPER1/NEURL1/AKAP5/BAIAP2/EPHB2/P2RX6	30
CC	GO:0099060	integral component of postsynaptic specialization membrane	17/1765	77/19594	0.000411133	0.0100434	0.00918095	LRFN4/LRRC4B/LRFN1/GABRB2/GABRA2/SLC16A3/PLPPR4/GRIN2D/NRCAM/GRIN2A/ADRA2A/LRRC4C/SHISA9/P2RX6/NLGN4X/ERBB4/EPHA7	17
CC	GO:0099061	integral component of postsynaptic density membrane	13/1765	51/19594	0.000449095	0.0105925	0.00968285	LRFN4/LRRC4B/LRFN1/SLC16A3/PLPPR4/GRIN2D/NRCAM/GRIN2A/ADRA2A/LRRC4C/SHISA9/ERBB4/EPHA7	13
CC	GO:0031093	platelet alpha granule lumen	15/1765	67/19594	0.000755271	0.0171771	0.0157021	SERPINA3/CFD/MMRN1/TIMP1/APOOL/SERPINF2/FERMT3/NHLRC2/HGF/ISLR/TGFB2/F13A1/TGFB1/IGF1/SERPINA1	15
CC	GO:0099055	integral component of postsynaptic membrane	22/1765	118/19594	0.000784265	0.0171771	0.0157021	LRFN4/LRRC4B/LRFN1/HTR2A/GABRD/GABRB2/GABRA2/SLC16A3/PLPPR4/GRIN2D/NRCAM/FLRT3/GRIN2A/ADRA2A/GRM5/LRRC4C/SHISA9/EPHB2/P2RX6/NLGN4X/ERBB4/EPHA7	22
CC	GO:0070382	exocytic vesicle	34/1765	214/19594	0.000803609	0.0171771	0.0157021	SNAP91/SYNPR/MT3/SYTL5/CBARP/SYTL1/SYT12/SYNGR3/GABRA2/RABAC1/NKD2/RAB3C/RAB11B/GRIN2A/BTBD8/PDE4B/RAB27B/ATP6V1B1/DOC2A/RAB26/SEPTIN1/GIPC1/CLTB/KIRREL3/RAB3IL1/UNC13D/MME/RAB40C/IGF1/ROGDI/SLC30A3/SV2B/SLC18A2/WFS1	34
CC	GO:0099240	intrinsic component of synaptic membrane	27/1765	160/19594	0.00106889	0.0221551	0.0202526	LRFN4/LRRC4B/LRFN1/HTR2A/GABRD/GABRB2/GABRA2/SLC16A3/CNTN1/PLPPR4/GRIN2D/NRCAM/FLRT3/GPM6A/GRIN2A/ADRA2A/GRM5/CNR1/SLC1A2/ABHD17A/LRRC4C/SHISA9/EPHB2/P2RX6/NLGN4X/ERBB4/EPHA7	27
CC	GO:0005911	cell-cell junction	65/1765	497/19594	0.00144302	0.0290301	0.0265372	CCDC85B/CAMSAP3/CLDN5/MAPK15/CLDN9/PDLIM4/GJC2/CDC42EP1/ITGB3/EVPL/POF1B/CLMP/THEMIS/PDLIM7/LSR/LIN7B/GJC3/FLRT3/MICALL2/PKP3/FSCN1/IGSF21/CORO1A/FGFR4/FMN1/SCRIB/PARD6A/PIK3R1/SH3BP1/NGFR/ARVCF/BAIAP2L2/FXYD1/HPN/HMCN1/KRT18/DBN1/ADGRB1/PAK4/KIRREL3/TRPV4/SGCA/ZAP70/MXRA8/SAPCD2/TNK2/LIMS2/MAP2K2/CDH22/RASIP1/CDH11/CRB1/OCEL1/OBSCN/NECTIN2/TMEM204/OCLN/WAS/ABCC2/SPTBN2/BAIAP2/ADGRL3/PDLIM2/TRAF4…	65
CC	GO:0099699	integral component of synaptic membrane	25/1765	149/19594	0.0017411	0.0340261	0.0311042	LRFN4/LRRC4B/LRFN1/HTR2A/GABRD/GABRB2/GABRA2/SLC16A3/PLPPR4/GRIN2D/NRCAM/FLRT3/GPM6A/GRIN2A/ADRA2A/GRM5/CNR1/SLC1A2/LRRC4C/SHISA9/EPHB2/P2RX6/NLGN4X/ERBB4/EPHA7	25
CC	GO:0098858	actin-based cell projection	33/1765	217/19594	0.00200548	0.0381042	0.0348321	ESPNL/TWF2/HLA-G/SYTL1/PCDH15/TBC1D10C/PALM/ITGB3/EPS8L2/WASH3P/GPM6A/TPRN/FSCN1/SLC4A7/FSCN2/DYNC2I2/ATP6V1B1/USH2A/ANGPT1/AQP5/TRPV4/TTYH1/DEF6/DCXR/KITLG/CRB1/TGFB1/DMD/PLS1/BAIAP2/MYO7B/SLC7A5/MYO1F	33
CC	GO:0055038	recycling endosome membrane	18/1765	96/19594	0.00211819	0.0391578	0.0357953	SLC39A4/HLA-G/ATG9B/SLC26A7/PDLIM4/WASH3P/BAIAP3/RAB11B/WASHC1/BOK/ABHD17A/HLA-H/ACAP1/ATP13A3/ATP13A4/ZDHHC2/HLA-F/HLA-A	18
MF	GO:0005201	extracellular matrix structural constituent	43/1709	172/18410	1.13411e-09	1.21463e-06	1.17231e-06	COMP/ZP3/CHADL/COL10A1/VWA1/POSTN/MMRN1/COL25A1/HAPLN1/COL9A3/COL24A1/AEBP1/COL18A1/COL6A2/HMCN2/PCOLCE/COL1A1/EMILIN1/LTBP4/AGRN/COL4A3/BGN/LAMA5/COL9A2/HMCN1/COL7A1/COL23A1/COL19A1/FBN2/ASPN/ENAM/MATN3/EDIL3/LAMB3/COL14A1/OGN/COL28A1/COL16A1/VCAN/MFAP2/COL4A5/VTN/ELN	43
MF	GO:0030020	extracellular matrix structural constituent conferring tensile strength	16/1709	41/18410	3.07884e-07	0.000164872	0.000159127	COL10A1/COL25A1/COL9A3/COL24A1/COL18A1/COL6A2/COL1A1/COL4A3/COL9A2/COL7A1/COL23A1/COL19A1/COL14A1/COL28A1/COL16A1/COL4A5	16
MF	GO:0098631	cell adhesion mediator activity	19/1709	64/18410	3.24268e-06	0.00115764	0.0011173	VSTM2L/CNTN1/CDC42EP1/ROBO2/BCAM/NRCAM/PKP3/EMILIN1/BSG/IZUMO1/LRRC4C/KRT18/PAK4/CNTN4/ITGA10/CD200/NINJ1/ITGA2/BAIAP2	19
MF	GO:0038024	cargo receptor activity	21/1709	79/18410	7.0402e-06	0.00188501	0.00181934	MARCO/FOLR1/SCARF2/ASGR2/ASGR1/LRP1B/CD320/APOBR/OLR1/MEGF10/ITGB2/SSC4D/CUBN/MSR1/ENPP2/ABCA7/ABCA1/STAB1/LGALS3BP/VTN/SSC5D	21
MF	GO:0008083	growth factor activity	31/1709	162/18410	7.85493e-05	0.016308	0.0157398	FGF10/OSM/MSTN/FGF5/CLEC11A/TIMP1/OSGIN1/MDK/RABEP2/INHA/GDF15/JAG2/NRTN/GDF5/CD320/IL7/TYMP/HGF/GRN/ARTN/TGFB2/INHBA/PGF/KITLG/BMP5/OGN/IL34/TGFB1/FGF17/IGF1/BTC	31
MF	GO:0050840	extracellular matrix binding	15/1709	55/18410	0.000102329	0.016308	0.0157398	CD248/ITGB3/GPC1/BCAM/AGRN/BGN/LGALS1/ADGRG6/ADAMTS5/ITGA2/LYPD3/ACHE/VTN/ELN/SSC5D	15
MF	GO:0005518	collagen binding	17/1709	68/18410	0.000118688	0.016308	0.0157398	COMP/CHADL/MMP9/AEBP1/COL6A2/PCOLCE/LOX/USH2A/ASPN/MRC2/ADGRG6/ITGA10/C1QTNF1/COL14A1/ITGA2/ACHE/RELL2	17
MF	GO:0001540	amyloid-beta binding	19/1709	81/18410	0.000121815	0.016308	0.0157398	MARCO/APOE/APOA1/COL25A1/TREM2/C1QA/DLGAP3/GRIN2A/FBXO2/GRIA3/MAPK8IP2/NGFR/TGFB2/ITGB2/RAMP3/MSR1/ITGA2/ACHE/EPHB2	19
MF	GO:0098632	cell-cell adhesion mediator activity	14/1709	54/18410	0.000308713	0.0343225	0.0331267	VSTM2L/CNTN1/CDC42EP1/ROBO2/NRCAM/PKP3/BSG/IZUMO1/LRRC4C/KRT18/PAK4/CNTN4/CD200/BAIAP2	14
MF	GO:0030246	carbohydrate binding	43/1709	270/18410	0.000320472	0.0343225	0.0331267	ZP3/CLEC4G/GALK1/CLEC11A/FCER2/CD69/CNTN1/CLEC18A/CD248/CLEC3B/ASGR2/ASGR1/FUOM/FBP1/FBXO2/GAL3ST3/FCN1/BCAN/BSG/SIGLEC16/ATRNL1/OLR1/COLEC11/CLEC7A/GALNT5/PKD1/PFKL/LGALS1/GCK/GALNT3/SFTPD/MRC2/SIGLEC7/PPP1R3G/ENPP2/GAA/LGALS9/VCAN/CD72/HK3/ADGRL3/VTN/LMAN2	43
MF	GO:0005539	glycosaminoglycan binding	38/1709	234/18410	0.000471762	0.0390243	0.0376646	COMP/RTN4R/TGFBR3L/APOE/ELANE/FGF10/POSTN/MSTN/COL25A1/HAPLN1/HAPLN2/SOD3/TREM2/CLEC3B/MDK/PCOLCE/CTSG/PTPRC/CCN4/FGFR4/BCAN/LTBP4/FBLN7/AGRN/BGN/TENM1/CCN5/RTN4RL1/COL23A1/SUSD5/MPO/PGF/ADAMTS3/TNFAIP6/ADAMTS5/VCAN/STAB1/VTN	38
MF	GO:0048018	receptor ligand activity	68/1709	489/18410	0.000476492	0.0390243	0.0376646	POMC/MIF/WNT6/ZP3/C1QTNF12/UCN/C1QTNF4/CRLF1/FGF10/OSM/SEMA3E/APOA1/LTB/CCL21/MSTN/CCL22/FGF5/CLEC11A/METRNL/ENHO/NBL1/METRN/EBI3/IL17B/TIMP1/OSGIN1/OSTN/MDK/RABEP2/INHA/CDC42EP2/CTSG/GDF15/JAG2/NRTN/FLRT3/GDF5/SECTM1/CD320/SEMA6B/IL7/TAFA5/TYMP/HGF/GRN/UCN2/ARTN/ASIP/IL32/CMTM5/TGFB2/INHBA/PGF/TNFSF12/KITLG/BMP5/OGN/IL34/TNFRSF11B/TGFB1/FGF17/SEMA3A/IGF1/BTC/SEMA3D/CXCL5/WNT11/EPHA7	68
MF	GO:0043236	laminin binding	9/1709	27/18410	0.000499797	0.0390243	0.0376646	GPC1/BCAM/AGRN/LGALS1/ADGRG6/ITGA2/LYPD3/ACHE/SSC5D	9
MF	GO:0005178	integrin binding	28/1709	156/18410	0.000510122	0.0390243	0.0376646	COMP/ISG15/THY1/FCER2/ADAM11/ITGB3/TSPAN4/EMILIN1/CCN4/CDH17/LTBP4/FERMT3/CD226/COL4A3/LAMA5/CCN5/ITGB2/PTPRZ1/FERMT1/ADAMTS5/ICAM3/EDIL3/ITGA10/COL16A1/IGF1/ITGA2/ITGB4/VTN	28
