# Supplementary material for: Identification of cuproptosis-related biomarkers in dilated cardiomyopathy and potential therapeutic prediction of herbal medicines
Source: Front Mol Biosci. 2023 Apr 24;10:1154920. doi: 10.3389/fmolb.2023.1154920 (PMC10165005; doi:10.3389/fmolb.2023.1154920)
Supplement: Supplementary file 2 [file Table3.XLSX]

## Sheet: FGSEA
pathway	NES.CRGcluster C1	NES.CRGcluster C2
KEGG ABC TRANSPORTERS	1.85839	-1.83252
KEGG ALZHEIMERS DISEASE	-1.79043	1.79694
KEGG ANTIGEN PROCESSING AND PRESENTATION	-1.52183	NA
KEGG ARRHYTHMOGENIC RIGHT VENTRICULAR CARDIOMYOPATHY ARVC	1.86489	-1.87558
KEGG CALCIUM SIGNALING PATHWAY	1.57653	-1.56271
KEGG GLUTATHIONE METABOLISM	-1.70931	1.73822
KEGG HUNTINGTONS DISEASE	-1.94364	1.94953
KEGG HYPERTROPHIC CARDIOMYOPATHY HCM	1.59026	-1.61214
KEGG JAK STAT SIGNALING PATHWAY	1.61659	-1.61638
KEGG LYSOSOME	NA	1.50021
KEGG NEUROACTIVE LIGAND RECEPTOR INTERACTION	1.529	-1.51806
KEGG OXIDATIVE PHOSPHORYLATION	-2.53731	2.53084
KEGG PARKINSONS DISEASE	-2.17011	2.17324
KEGG PHOSPHATIDYLINOSITOL SIGNALING SYSTEM	NA	-1.60935
KEGG PROTEASOME	-2.00962	2.04361
KEGG PYRIMIDINE METABOLISM	-1.54783	1.52813
KEGG RIBOSOME	-3.16336	3.15309
KEGG SMALL CELL LUNG CANCER	1.62453	-1.63729
KEGG SYSTEMIC LUPUS ERYTHEMATOSUS	-1.63316	1.63117
